# Supplementary material for: Decoding the genome of Brainea insignis reveals insights into fern evolution and conservation
Source: Nat Commun. 2025 Dec 30;17:1292. doi: 10.1038/s41467-025-68053-0 (PMC12868710; doi:10.1038/s41467-025-68053-0)
Supplement: Supplementary file 3 — Supplementary Data 1 [file 41467_2025_68053_MOESM3_ESM.xlsx]

## Sheet: Samples information
Sample ID	Country/Region	Latitude	Longitude	Clean Reads (Gb)	Map Ratio (%)	Coverage Ratio (%)	Coverage Depth (%)
ZUO1204A	Yunnan, China	N24.33	E97.72	199.13	99.33	97.95	23.09
ZUO2875A	Yunnan, China	N23.27	E99.11	169.21	99.58	97.68	19.74
ZUO3099A	Yunnan, China	N22.54	E101.28	201.93	95.09	98.31	21.97
BNBLS1A	Yunnan, China	N21.69	E100.44	176.79	97.75	98.11	20.11
BNBLS2A	Yunnan, China	N21.67	E100.43	204.51	99.66	98.24	23.83
BNBLS3A	Yunnan, China	N21.62	E100.38	159.9	99.88	97.99	18.73
BNBLS4A	Yunnan, China	N21.61	E100.39	181.29	99.79	98.12	21.19
BNBLS5A	Yunnan, China	N21.60	E100.40	186.16	99.83	98.16	21.75
BNBLS6A	Yunnan, China	N21.57	E100.35	210.41	95.36	97.97	23.21
BNMS1B	Yunnan, China	N21.49	E100.56	126.07	98.77	97.6	14.48
BNMS2A	Yunnan, China	N21.49	E100.55	172.54	97.23	98.11	19.53
BNMS3A	Yunnan, China	N21.49	E100.54	167.48	95.47	97.99	18.43
BNMS4A	Yunnan, China	N21.53	E100.48	210.19	99.15	98.16	24.32
BNMS5A	Yunnan, China	N21.53	E100.49	176.8	99.82	98.16	20.66
PENER1A	Yunnan, China	N23.08	E101.13	180.23	99.07	97.94	20.92
PENER2A	Yunnan, China	N23.08	E101.13	179.43	99.65	97.87	20.99
PETYH1A	Yunnan, China	N22.60	E101.09	182.63	97.07	98.14	20.53
PETYH2A	Yunnan, China	N22.60	E101.09	192.51	97.77	98.24	21.91
PETYH3A	Yunnan, China	N22.61	E101.10	146.73	99.34	98.1	17.04
PETYH4A	Yunnan, China	N22.61	E101.08	169.84	98.83	98.04	19.62
PETYH5A	Yunnan, China	N22.61	E101.09	221.01	98.12	98.21	25.19
HHPB3A	Yunnan, China	N23.12	E103.86	179.97	99.9	98.25	21.04
HHPB1A	Yunnan, China	N23.07	E103.76	195.27	97.3	98.3	21.96
HHPB2A	Yunnan, China	N23.12	E103.87	206.98	95.28	98.26	22.67
BSNP1A	Guangxi, China	N23.19	E105.72	207.62	96.81	98.13	23.37
BSJX2A	Guangxi, China	N23.28	E106.52	200.64	97.38	98.36	22.69
BSJX1A	Guangxi, China	N23.28	E106.52	284.96	99.53	98.51	33.03
BSJX3A	Guangxi, China	N23.28	E106.52	213.7	98.98	98.48	24.62
BSSSH1A	Guangxi, China	N24.10	E106.56	225.95	98.39	98.4	25.81
BSSSH2A	Guangxi, China	N24.09	E106.55	234.09	99.54	97.66	27.35
BSSSH3A	Guangxi, China	N24.09	E106.54	194.45	99.76	98.31	22.67
CZTMYB4A	Guangxi, China	N21.66	E107.47	217.66	95.78	98.23	23.88
CZTMYB1A	Guangxi, China	N21.67	E107.46	172.81	99.52	98.28	20.07
CZTMYB2A	Guangxi, China	N21.67	E107.46	159.27	99.85	97.69	18.71
CZTMYB3A	Guangxi, China	N21.67	E107.46	225.63	99.84	97.52	26.52
LBDYS2A	Guangxi, China	N24.14	E110.09	254.74	99.34	98.41	29.49
LBDYS3A	Guangxi, China	N24.16	E110.08	182.14	96.63	98.26	20.35
LBDYS1A	Guangxi, China	N24.14	E110.11	208.34	99.45	98.3	24.19
LBDYS4A	Guangxi, China	N24.16	E110.09	194.3	99.6	98.06	22.63
LBWX3A	Guangxi, China	N23.60	E109.88	189.46	99.91	97.98	22.2
LBWX2A	Guangxi, China	N23.60	E109.88	184.33	99.92	98.09	21.57
LBWX4A	Guangxi, China	N23.60	E109.88	179.43	99.87	98.02	21
LBWX1A	Guangxi, China	N23.60	E109.88	155.07	99.92	97.94	18.19
VN1A	Lâm Đồng, Vietnam	N12.19	E108.67	195.47	99.88	97.72	22.96
VN2A	Lâm Đồng, Vietnam	N12.19	E108.67	170.69	99.78	97.79	20
VN3A	Lâm Đồng, Vietnam	N12.19	E108.67	134.71	99.91	97.49	15.85
VN4A	Lâm Đồng, Vietnam	N12.19	E108.67	173.63	99.77	98.12	20.28
VN5A	Lâm Đồng, Vietnam	N12.19	E108.67	179.04	99.78	97.8	20.97
HNJFL1A	Hainan, China	N18.71	E108.87	183.66	99.67	98.09	21.44
HNJFL2A	Hainan, China	N18.71	E108.87	209.04	99.94	97.68	24.56
HNWZS1A	Hainan, China	N18.89	E109.69	184.21	98.64	97.9	21.24
HNWZS2A	Hainan, China	N18.89	E109.69	153.85	98.84	97.67	17.83
HK2A	Hong Kong, China	N22.24	E114.16	148.89	99.44	97.75	17.39
HK1A	Hong Kong, China	N22.24	E114.17	162.95	95.7	97.12	18.3
SGRY1A	Guangdong, China	N24.52	E113.12	215.68	98.62	97.85	24.91
SGRY2A	Guangdong, China	N24.52	E113.12	157.11	98.69	97.76	18.18
SGRY3A	Guangdong, China	N24.52	E113.12	172.66	97.69	97.58	19.75
SGRY4A	Guangdong, China	N24.52	E113.12	166.03	98.04	97.84	19.07
YDSMT1A	Guangdong, China	N24.39	E113.14	166.71	98.03	97.8	19.13
YDSMT2A	Guangdong, China	N24.39	E113.14	159.74	98.88	97.91	18.5
YDSMT3A	Guangdong, China	N24.42	E113.46	159.66	98.27	97.7	18.39
YDSMT4A	Guangdong, China	N24.42	E113.46	232.42	98.68	97.95	26.82
SGWY1A	Guangdong, China	N24.29	E114.19	180.32	98.64	97.94	20.8
SGWY3A	Guangdong, China	N24.29	E114.19	195.16	99.01	98.03	22.58
SGWY2A	Guangdong, China	N24.29	E114.19	261.76	97.1	98.15	29.53
DGDLS2A	Guangdong, China	N22.87	E113.76	176.85	98.74	97.18	20.6
DGDLS3A	Guangdong, China	N22.87	E113.76	160.72	99.93	97.66	18.88
DGDLS1A	Guangdong, China	N22.87	E113.76	178.69	99.38	97.69	20.87
HZHY4A	Guangdong, China	N22.89	E114.29	201.28	99.18	98.07	23.35
HZHY2A	Guangdong, China	N22.90	E114.29	206.1	96.47	98.02	23.17
HZHY1A	Guangdong, China	N22.90	E114.29	178.75	98.4	98.02	20.55
HZHY3A	Guangdong, China	N22.90	E114.29	207.89	94.67	98.14	22.75
HYDJLC1A	Guangdong, China	N23.61	E114.71	208.07	99.04	98.18	24.06
HYDJLC2A	Guangdong, China	N23.61	E114.71	253.74	99.43	98.16	29.51
HYDJLC3A	Guangdong, China	N23.61	E114.71	160.6	99.83	97.93	18.79
HYDJLC4A	Guangdong, China	N23.61	E114.71	209.36	97.45	98.01	23.79
CZCA1A	Guangdong, China	N23.83	E116.62	185.72	98.75	97.93	21.45
CZCA2A	Guangdong, China	N23.83	E116.62	202.26	96.96	98.03	22.75
CZCA3A	Guangdong, China	N23.83	E116.62	223.55	96.85	98.04	25.15
CZCA4A	Guangdong, China	N23.83	E116.62	153.05	98.06	97.41	17.65
CZCA5A	Guangdong, China	N23.81	E116.63	163.36	98.32	97.87	18.67
MZCT1A	Guangdong, China	N24.74	E116.13	217.41	98.14	97.81	24.88
MZCT2A	Guangdong, China	N24.74	E116.13	215.59	95.74	98.11	23.91
MZCT3A	Guangdong, China	N24.74	E116.13	195.01	98.99	98.1	22.58
MZCT4A	Guangdong, China	N24.74	E116.13	240.51	99.38	98.06	27.93
XMTZS1A	Fujian, China	N24.60	E117.89	169	99.93	97.77	19.85
XMTZS2A	Fujian, China	N24.58	E117.92	177.35	99.91	97.94	20.79
XMTZS3A	Fujian, China	N24.55	E117.98	167.55	99.92	97.93	19.64
ZZJJS1A	Fujian, China	N23.95	E117.30	179.31	99.92	97.42	21.12
ZZJJS2A	Fujian, China	N23.95	E117.30	161.61	99.91	97.88	18.92
ZZJJS3A	Fujian, China	N23.95	E117.30	190.97	99.92	97.97	22.36
ZZJJS4A	Fujian, China	N23.95	E117.30	221.67	99.94	97.53	26.11
ZZXX1A	Fujian, China	N24.52	E117.30	177.37	99.88	97.63	20.84
ZZXX2A	Fujian, China	N24.52	E117.30	165.87	99.82	97.82	19.45
