# Supplementary material for: Decoding the genome of Brainea insignis reveals insights into fern evolution and conservation
Source: Nat Commun. 2025 Dec 30;17:1292. doi: 10.1038/s41467-025-68053-0 (PMC12868710; doi:10.1038/s41467-025-68053-0)
Supplement: Supplementary file 4 — Supplementary Data 2 [file 41467_2025_68053_MOESM4_ESM.xlsx]

## Sheet: Lineages LOF annotation
Supplementary Data 2 | GO and KEGG functional annotation of LOF mutations in three lineages (YN, VN, and SC). The red font and green shading indicate functional categories shared among the three lineages.
GENE ID	GO	KEGG	Lineages
evm.model.chr10.1824_evm.model.chr10.1825	biological_process:defense response (GO:0006952); biological_process:signal transduction (GO:0007165)	K08852 serine/threonine-protein kinase/endoribonuclease IRE1 | (RefSeq) TMV resistance protein N (A)	YN
evm.model.chr10.3147	molecular_function:phospholipase A2 activity (GO:0004623); molecular_function:calcium ion binding (GO:0005509); biological_process:phospholipid metabolic process (GO:0006644); biological_process:lipid catabolic process (GO:0016042); biological_process:arachidonic acid secretion (GO:0050482)	K01047 secretory phospholipase A2 | (RefSeq) phospholipase A2-alpha-like (A)	YN
evm.model.chr11.1920	molecular_function:nucleic acid binding (GO:0003676); molecular_function:RNA helicase activity (GO:0003724); molecular_function:ATP binding (GO:0005524)	K03257 translation initiation factor 4A | (RefSeq) eukaryotic initiation factor 4A-9-like (A)	YN
evm.model.chr11.4083	NA	K13422 transcription factor MYC2 | (RefSeq) uncharacterized protein LOC112027245 (A)	YN
evm.model.chr11.584	NA	K04079 molecular chaperone HtpG | (RefSeq) heat shock cognate protein 80-like (A)	YN
evm.model.chr1.1607	molecular_function:hydrolase activity (GO:0016787)	K20506 tuliposide A-converting enzyme | (RefSeq) tuliposide A-converting enzyme 2, chloroplastic-like (A)	YN
evm.model.chr11.768	NA	K13254 spastin | (RefSeq) ATPase family AAA domain-containing protein 1-A-like (A)	YN
evm.model.chr12.1396	NA	NA	YN
evm.model.chr12.1469	molecular_function:nucleic acid binding (GO:0003676); molecular_function:zinc ion binding (GO:0008270)	K04485 DNA repair protein RadA/Sms | (RefSeq) uncharacterized protein LOC7475108 (A)	YN
evm.model.chr12.2333	NA	K01051 pectinesterase [EC:3.1.1.11] | (RefSeq) pectinesterase 1-like (A)	YN
evm.model.chr12.459	molecular_function:voltage-gated chloride channel activity (GO:0005247); biological_process:chloride transport (GO:0006821); cellular_component:membrane (GO:0016020); biological_process:transmembrane transport (GO:0055085)	NA	YN
evm.model.chr13.1362	NA	K13420 LRR receptor-like serine/threonine-protein kinase FLS2 | (RefSeq) LRR receptor-like serine/threonine-protein kinase FLS2 (A)	YN
evm.model.chr13.1729	NA	K09540 translocation protein SEC63 | (RefSeq) dnaJ protein ERDJ2A-like (A)	YN
evm.model.chr13.1944	NA	NA	YN
evm.model.chr13.2322	biological_process:recognition of pollen (GO:0048544)	K04733 interleukin-1 receptor-associated kinase 4 | (RefSeq) G-type lectin S-receptor-like serine/threonine-protein kinase LECRK2 (A)	YN
evm.model.chr13.3107	NA	K22824 pre-mRNA-splicing regulator WTAP | (RefSeq) uncharacterized protein LOC112285575 isoform X1 (A)	YN
evm.model.chr1.3971	biological_process:mitotic sister chromatid cohesion (GO:0007064)	K11267 sister chromatid cohesion protein PDS5 | (RefSeq) sister chromatid cohesion protein PDS5 homolog B-like isoform X1 (A)	YN
evm.model.chr14.1192	molecular_function:nucleic acid binding (GO:0003724); molecular_function:protein kinase activity (GO:0004672); molecular_function:ATP binding (GO:0005524); biological_process:protein phosphorylation (GO:0006468)	K17535 serine/threonine-protein kinase TNNI3K | (RefSeq) serine/threonine-protein kinase STY46-like isoform X1 (A)	YN
evm.model.chr14.2473	NA	K03010 DNA-directed RNA polymerase II subunit RPB2 | (RefSeq) DNA-directed RNA polymerase II subunit RPB2 (A)	YN
evm.model.chr14.3081	NA	NA	YN
evm.model.chr14.509	NA	K12896 splicing factor, arginine/serine-rich 7 | (RefSeq) hypothetical protein (A)	YN
evm.model.chr1.47	NA	NA	YN
evm.model.chr15.1384	NA	NA	YN
evm.model.chr15.2498	molecular_function:nucleic acid binding (GO:0003676); molecular_function:zinc ion binding (GO:0008270)	K04485 DNA repair protein RadA/Sms | (RefSeq) uncharacterized protein LOC7475108 (A)	YN
evm.model.chr15.3753	NA	NA	YN
evm.model.chr16.1611	biological_process:phosphorelay signal transduction system (GO:0000160); molecular_function:DNA binding (GO:0003677); biological_process:cytokinin-activated signaling pathway (GO:0009736)	K14491 two-component response regulator ARR-B family | (RefSeq) two-component response regulator ORR21-like isoform X1 (A)	YN
evm.model.chr16.4134	molecular_function:nucleic acid binding (GO:0003676); molecular_function:zinc ion binding (GO:0008270)	NA	YN
evm.model.chr17.1347	molecular_function:ubiquitin-protein transferase activity (GO:0004842); molecular_function:protein binding (GO:0005515); biological_process:protein ubiquitination (GO:0016567)	K08332 vacuolar protein 8 | (RefSeq) hypothetical protein (A)	YN
evm.model.chr17.2387	NA	K12120 phytochrome A | (RefSeq) phytochrome C-like (A)	YN
evm.model.chr17.3485	molecular_function:histone demethylase activity (GO:0032454); biological_process:histone (GO:0033169)	K15601 lysine-specific demethylase 3 | (RefSeq) uncharacterized protein LOC102627530 (A)	YN
evm.model.chr18.1439	molecular_function:lyase activity (GO:0016829)	K03794 sirohydrochlorin ferrochelatase | (RefSeq) sirohydrochlorin ferrochelatase, chloroplastic (A)	YN
evm.model.chr18.1481	molecular_function:protein kinase activity (GO:0004672); molecular_function:ATP binding (GO:0005524); biological_process:protein phosphorylation (GO:0006468)	K04733 interleukin-1 receptor-associated kinase 4 | (RefSeq) probable serine/threonine-protein kinase PBL7 (A)	YN
evm.model.chr18.2659	molecular_function:protein binding (GO:0005515)	K22565 COMM domain containing 9 | (RefSeq) pentatricopeptide repeat-containing protein At5g50390, chloroplastic (A)	YN
evm.model.chr18.313	molecular_function:galactoside 2-alpha-L-fucosyltransferase activity(GO:0008107); cellular_component:membrane (GO:0016020); biological_process:cell wall biogenesis (GO:0042546)	K13681 xyloglucan fucosyltransferase | (RefSeq) galactoside 2-alpha-L-fucosyltransferase-like (A)	YN
evm.model.chr18.3632	molecular_function:nucleic acid binding (GO:0003676); molecular_function:zinc ion binding (GO:0008270)	K04485 DNA repair protein RadA/Sms | (RefSeq) uncharacterized protein LOC7475108 (A)	YN
evm.model.chr19.1850	NA	K04485 DNA repair protein RadA/Sms | (RefSeq) uncharacterized protein LOC7475108 (A)	YN
evm.model.chr19.218	NA	NA	YN
evm.model.chr19.2645	cellular_component:membrane (GO:0016020); molecular_function:oxidoreductase activity (GO:0016651)	K05572 NAD(P)H-quinone oxidoreductase subunit 1 | (RefSeq) ndhA, PhpapaCp080; NADH dehydrogenase subunit 1 (A)	YN
evm.model.chr20.1290	NA	K04079 molecular chaperone HtpG | (RefSeq) heat shock cognate protein 80-like (A)	YN
evm.model.chr20.3487	NA	NA	YN
evm.model.chr20.4339	NA	NA	YN
evm.model.chr21.2188	NA	K23222 nuclease HARBI1 | (RefSeq) protein ANTAGONIST OF LIKE HETEROCHROMATIN PROTEIN 1-like isoform X1 (A)	YN
evm.model.chr21.602	NA	NA	YN
evm.model.chr22.1290	biological_process:cation transport (GO:0006812); biological_process:potassium ion transport (GO:0006813); molecular_function:solute:proton antiporter activity (GO:0015299); cellular_component:membrane (GO:0016020); biological_process:transmembrane transport (GO:0055085)	NA	YN
evm.model.chr22.3780	molecular_function:GTP binding (GO:0005525); cellular_component:microtubule (GO:0005874); biological_process:microtubule-based process (GO:0007017)	K07375 tubulin beta | (RefSeq) tubulin beta-2 chain-like (A)	YN
evm.model.chr23.1179	biological_process:protein transport (GO:0015031)	K19476 vacuolar protein sorting-associated protein IST1 | (RefSeq) hypothetical protein (A)	YN
evm.model.chr23.851	NA	K03946 NADH dehydrogenase (ubiquinone) 1 alpha subcomplex subunit 2 | (RefSeq) NADH dehydrogenase [ubiquinone] 1 alpha subcomplex subunit 2 (A)	YN
evm.model.chr2.4143	NA	K04733 interleukin-1 receptor-associated kinase 4 | (RefSeq) MDIS1-interacting receptor like kinase 2 (A)	YN
evm.model.chr24.3269	biological_process:isoprenoid biosynthetic process (GO:0008299); molecular_function:transferase activity (GO:0016765)	K00787 farnesyl diphosphate synthase | (RefSeq) farnesyl pyrophosphate synthase 1-like (A)	YN
evm.model.chr24.3271	molecular_function:DNA-binding transcription factor activity (GO:0003700); biological_process:regulation of transcription (GO:0006355); molecular_function:protein dimerization activity (GO:0046983)	K08867 WNK lysine deficient protein kinase | (RefSeq) hypothetical protein (A)	YN
evm.model.chr25.1089	molecular_function:nucleic acid binding (GO:0003676); molecular_function:zinc ion binding (GO:0008270)	K04485 DNA repair protein RadA/Sms | (RefSeq) uncharacterized protein LOC7475108 (A)	YN
evm.model.chr25.1284	NA	NA	YN
evm.model.chr26.907	NA	NA	YN
evm.model.chr27.2284	NA	K00262 glutamate dehydrogenase (NADP+) | (RefSeq) NADP-specific glutamate dehydrogenase (A)	YN
evm.model.chr28.2030	NA	NA	YN
evm.model.chr29.1311	molecular_function:fatty-acyl-CoA binding (GO:0000062); molecular_function:protein binding (GO:0005515)	K17535 serine/threonine-protein kinase TNNI3K | (RefSeq) integrin-linked protein kinase 1-like (A)	YN
evm.model.chr30.333	NA	NA	YN
evm.model.chr30.989	NA	NA	YN
evm.model.chr32.3010	NA	K04485 DNA repair protein RadA/Sms | (RefSeq) uncharacterized protein LOC7475108 (A)	YN
evm.model.chr3.2588	NA	K09422 transcription factor MYB, plant | (RefSeq) myb-related protein 3R-1-like (A)	YN
evm.model.chr3.2855	NA	NA	YN
evm.model.chr33.1623	molecular_function:monooxygenase activity (GO:0004497); molecular_function:iron ion binding (GO:0005506); molecular_function:oxidoreductase activity (GO:0016705); molecular_function:heme binding (GO:0020037)	K20495 long-chain fatty acid omega-monooxygenase | (RefSeq) CYP704J1; hypothetical protein (A)	YN
evm.model.chr33.1933	NA	NA	YN
evm.model.chr3.3637	NA	NA	YN
evm.model.chr34.1819	biological_process:recognition of pollen (GO:0048544)	K04733 interleukin-1 receptor-associated kinase 4 | (RefSeq) G-type lectin S-receptor-like serine/threonine-protein kinase SD2-5 (A)	YN
evm.model.chr34.191	cellular_component:membrane (GO:0016020); biological_process:vesicle-mediated transport (GO:0016192)	K08511 vesicle-associated membrane protein 72 | (RefSeq) hypothetical protein (A)	YN
evm.model.chr34.2437	biological_process:defense response (GO:0006952); cellular_component:membrane (GO:0016020)	K08472 mlo protein | (RefSeq) MLO-like protein 6 isoform X1 (A)	YN
evm.model.chr4.1135	molecular_function:galactosylgalactosylxylosylprotein 3-beta-glucuronosyltransferase activity (GO:0015018); cellular_component:membrane (GO:0016020)	K20871 putative beta-1,4-xylosyltransferase IRX14 | (RefSeq) probable beta-1,4-xylosyltransferase IRX14 (A)	YN
evm.model.chr4.1609	NA	K12447 UDP-sugar pyrophosphorylase | (RefSeq) uncharacterized protein LOC104808371 (A)	YN
evm.model.chr4.4228	NA	K04733 interleukin-1 receptor-associated kinase 4 | (RefSeq) MDIS1-interacting receptor like kinase 2 (A)	YN
evm.model.chr5.1050	molecular_function:protein kinase activity (GO:0004672); molecular_function:protein binding (GO:0005515); molecular_function:ATP binding (GO:0005524),biological_process:protein phosphorylation (GO:0006468)	K13420 LRR receptor-like serine/threonine-protein kinase FLS2 | (RefSeq) LRR receptor-like serine/threonine-protein kinase FLS2 (A)	YN
evm.model.chr5.1186	NA	NA	YN
evm.model.chr5.2144	molecular_function:urea transmembrane transporter activity (GO:0015204); cellular_component:membrane (GO:0016020); molecular_function:transmembrane transporter activity (GO:0022857); biological_process:transmembrane transport (GO:0055085); biological_process:urea transmembrane transport (GO:0071918)	K20989 urea-proton symporter | (RefSeq) urea-proton symporter DUR3-like (A)	YN
evm.model.chr5.3104	NA	K07466 replication factor A1 | (RefSeq) uncharacterized LOC100500983 isoform X1 (A)	YN
evm.model.chr5.5	NA	NA	YN
evm.model.chr6.3343	molecular_function:triglyceride lipase activity (GO:0004806); biological_process:lipid metabolic process (GO:0006629)	K13993 HSP20 family protein | (RefSeq) 18.1 kDa class I heat shock protein (A)	YN
evm.model.chr6.627	NA	K12501 homogentisate solanesyltransferase | (RefSeq) hypothetical protein (A)	YN
evm.model.chr6.932	NA	NA	YN
evm.model.chr7.3037	NA	K04485 DNA repair protein RadA/Sms | (RefSeq) uncharacterized protein LOC7475108 (A)	YN
evm.model.chr7.3913	molecular_function:DNA binding (GO:0003677); molecular_function:DNA-binding transcription factor activity (GO:0003700),molecular_function:lipid binding (GO:0008289)	K09338 homeobox-leucine zipper protein | (RefSeq) homeobox-leucine zipper protein ATHB-15 (A)	YN
evm.model.chr8.1279	molecular_function:DNA binding (GO:0003677); molecular_function:protein heterodimerization activity (GO:0046982)	NA	YN
evm.model.chr8.2402	NA	NA	YN
evm.model.chr8.2986	NA	NA	YN
evm.model.chr8.3091	molecular_function:protein binding (GO:0005515)	K22262 WD repeat and FYVE domain-containing protein 3 | (RefSeq) protein SPIRRIG (A)	YN
evm.model.chr8.3366	NA	NA	YN
evm.model.chr8.3932	NA	K04079 molecular chaperone HtpG | (RefSeq) heat shock cognate protein 80-like (A)	YN
evm.model.chr9.1918	molecular_function:protein binding (GO:0005515)	NA	YN
evm.model.chr9.4043	molecular_function:manganese ion binding (GO:0030145)	NA	YN
evm.model.chr10.3147	molecular_function:phospholipase A2 activity (GO:0004623); molecular_function:calcium ion binding (GO:0005509); biological_process:phospholipid metabolic process (GO:0006644); biological_process:lipid catabolic process (GO:0016042); biological_process:arachidonic acid secretion (GO:0050482)	K01047 secretory phospholipase A2 | (RefSeq) phospholipase A2-alpha-like (A)	VN
evm.model.chr10.4189	molecular_function:glucan endo-1,3-alpha-glucosidase activity (GO:0051118)	K08254 glucan endo-1,3-alpha-glucosidase | (RefSeq) hypothetical protein (A)	VN
evm.model.chr11.2858	molecular_function:zinc ion binding (GO:0008270)	NA	VN
evm.model.chr11.4231	NA	NA	VN
evm.model.chr12.2333	NA	K01051 pectinesterase | (RefSeq) pectinesterase 1-like (A)	VN
evm.model.chr1.309	NA	K04733 interleukin-1 receptor-associated kinase 4 | (RefSeq) LEAF RUST 10 DISEASE-RESISTANCE LOCUS RECEPTOR-LIKE PROTEIN KINASE-like 2.4 (A)	VN
evm.model.chr13.1362	NA	K13420 LRR receptor-like serine/threonine-protein kinase FLS2 | (RefSeq) LRR receptor-like serine/threonine-protein kinase FLS2 (A)	VN
evm.model.chr14.3673	molecular_function:nucleic acid binding (GO:0003676); molecular_function:zinc ion binding (GO:0008270)	NA	VN
evm.model.chr1.47	NA	NA	VN
evm.model.chr15.1849	molecular_function:nucleic acid binding (GO:0003676); molecular_function:zinc ion binding (GO:0008270)	NA	VN
evm.model.chr15.3888	NA	K04079 molecular chaperone HtpG | (RefSeq) heat shock cognate protein 80-like (A)	VN
evm.model.chr16.1198	NA	NA	VN
evm.model.chr17.2387	NA	K12120 phytochrome A | (RefSeq) phytochrome C-like (A)	VN
evm.model.chr18.3300	NA	K04485 DNA repair protein RadA/Sms | (RefSeq) uncharacterized protein LOC7475108 (A)	VN
evm.model.chr18.3632	molecular_function:nucleic acid binding (GO:0003676); molecular_function:zinc ion binding (GO:0008270)	K04485 DNA repair protein RadA/Sms | (RefSeq) uncharacterized protein LOC7475108 (A)	VN
evm.model.chr19.2834	NA	K04733 interleukin-1 receptor-associated kinase 4 | (RefSeq) MDIS1-interacting receptor like kinase 2 (A)	VN
evm.model.chr20.1218	NA	NA	VN
evm.model.chr20.2027	molecular_function:calcium activated cation channel activity (GO:0005227); cellular_component:membrane (GO:0016020)	K21989 calcium permeable stress-gated cation channel | (RefSeq) hypothetical protein (A)	VN
evm.model.chr21.146	NA	NA	VN
evm.model.chr21.2222	NA	NA	VN
evm.model.chr22.1290	biological_process:cation transport (GO:0006812); biological_process:potassium ion transport (GO:0006813); molecular_function:solute:proton antiporter activity (GO:0015299); cellular_component:membrane (GO:0016020); biological_process:transmembrane transport (GO:0055085)	NA	VN
evm.model.chr22.3464	NA	K04485 DNA repair protein RadA/Sms | (RefSeq) uncharacterized protein LOC7475108 (A)	VN
evm.model.chr22.3780	molecular_function:GTP binding(GO:0005525); cellular_component:microtubule (GO:0005874); biological_process:microtubule-based process (GO:0007017)	K07375 tubulin beta | (RefSeq) tubulin beta-2 chain-like (A)	VN
evm.model.chr23.2223	molecular_function:protein binding (GO:0005515)	K17710 pentatricopeptide repeat domain-containing protein 1 | (RefSeq) pentatricopeptide repeat-containing protein At4g18520, chloroplastic-like (A)	VN
evm.model.chr23.3673	molecular_function:pectate lyase activity (GO:0030570)	K01728 pectate lyase | (RefSeq) probable pectate lyase 1 (A)	VN
evm.model.chr2.392	NA	K15115 solute carrier family 25 (mitochondrial folate transporter), member 32 | (RefSeq) folate transporter 1, chloroplastic-like (A)	VN
evm.model.chr25.1202	NA	K04733 interleukin-1 receptor-associated kinase 4 | (RefSeq) MDIS1-interacting receptor like kinase 2 (A)	VN
evm.model.chr25.1284	NA	NA	VN
evm.model.chr25.338.1.65cc045e	molecular_function:metal ion binding (GO:0046872)	NA	VN
evm.model.chr26.2985	NA	K10614 E3 ubiquitin-protein ligase HERC3 | (RefSeq) ultraviolet-B receptor UVR8 (A)	VN
evm.model.chr28.2030	NA	NA	VN
evm.model.chr29.2621	molecular_function:protein kinase activity (GO:0004672); molecular_function:ATP binding (GO:0005524); biological_process:protein phosphorylation (GO:0006468)	K13420 LRR receptor-like serine/threonine-protein kinase FLS2 | (RefSeq) probable LRR receptor-like serine/threonine-protein kinase At3g47570 (A)	VN
evm.model.chr29.3113	molecular_function:extracellular ligand-gated ion channel activity (GO:0005230); biological_process:ion transport (GO:0006811); cellular_component:membrane (GO:0016020)	NA	VN
evm.model.chr31.2866	NA	NA	VN
evm.model.chr3.1494	NA	NA	VN
evm.model.chr32.232	molecular_function:transmembrane transporter activity (GO:0022857); biological_process:transmembrane transport (GO:0055085)	K08193 MFS transporter, ACS family, solute carrier family 17 (sodium-dependent inorganic phosphate cotransporter), other | (RefSeq) sodium-dependent phosphate transport protein 1, chloroplastic (A)	VN
evm.model.chr3.2887	biological_process:lipid metabolic process (GO:0006629); molecular_function:lipase activity (GO:0016298); molecular_function:hydrolase activity, acting on ester bonds (GO:0016788)	K00679 phospholipid:diacylglycerol acyltransferase | (RefSeq) hypothetical protein (A)	VN
evm.model.chr33.2721	molecular_function:nucleic acid binding (GO:0003676); molecular_function:zinc ion binding (GO:0008270)	K04485 DNA repair protein RadA/Sms | (RefSeq) uncharacterized protein LOC7475108 (A)	VN
evm.model.chr34.1825	NA	NA	VN
evm.model.chr34.1838	molecular_function:catalytic activity (GO:0003824); molecular_function:nuclease activity (GO:0004518); biological_process:DNA repair (GO:0006281)	NA	VN
evm.model.chr4.1868	molecular_function:nucleic acid binding (GO:0003676); molecular_function:zinc ion binding (GO:0008270)	K04485 DNA repair protein RadA/Sms | (RefSeq) uncharacterized protein LOC7475108 (A)	VN
evm.model.chr4.3148	molecular_function:methyltransferase activity (GO:0008168); molecular_function:O-methyltransferase activity (GO:0008171); molecular_function:protein dimerization activity (GO:0046983)	K13066 caffeic acid 3-O-methyltransferase | (RefSeq) caffeic acid 3-O-methyltransferase (A)	VN
evm.model.chr4.3804	molecular_function:protein kinase activity (GO:0004672); molecular_function:ATP binding (GO:0005524); biological_process:protein phosphorylation (GO:0006468)	K04733 interleukin-1 receptor-associated kinase 4 | (RefSeq) cysteine-rich receptor-like protein kinase 2 isoform X1 (A)	VN
evm.model.chr5.1050	molecular_function:protein kinase activity (GO:0004672); molecular_function:protein binding (GO:0005515); molecular_function:ATP binding (GO:0005524); biological_process:protein phosphorylation (GO:0006468)	K13420 LRR receptor-like serine/threonine-protein kinase FLS2 | (RefSeq) LRR receptor-like serine/threonine-protein kinase FLS2 (A)	VN
evm.model.chr5.1186	NA	NA	VN
evm.model.chr5.2144	molecular_function:urea transmembrane transporter activity (GO:0015204); cellular_component:membrane (GO:0016020); molecular_function:transmembrane transporter activity (GO:0022857); biological_process:transmembrane transport (GO:0055085); biological_process:urea transmembrane transport (GO:0071918)	K20989 urea-proton symporter | (RefSeq) urea-proton symporter DUR3-like (A)	VN
evm.model.chr5.3311.1.65cbfa1f	molecular_function:ATP binding (GO:0005524); cellular_component:nucleus (GO:0005634); biological_process:transcription, DNA-templated (GO:0006351); biological_process:regulation of transcription; (GO:0006355); biological_process:developmental process (GO:0032502)	K22382 WD repeat-containing protein 26 | (RefSeq) WD repeat-containing protein 26 homolog (A)	VN
evm.model.chr5.5	NA	NA	VN
evm.model.chr6.3672	molecular_function:nucleic acid binding (GO:0003676); molecular_function:zinc ion binding (GO:0008270)	NA	VN
evm.model.chr6.3805	NA	K15115 solute carrier family 25 (mitochondrial folate transporter), member 32 | (RefSeq) folate transporter 1, chloroplastic-like (A)	VN
evm.model.chr6.614	NA	NA	VN
evm.model.chr7.955	NA	NA	VN
evm.model.chr8.3366	NA	NA	VN
evm.model.chr8.545	NA	NA	VN
evm.model.chr9.2943	molecular_function:nucleic acid binding (GO:0003676); molecular_function:zinc ion binding (GO:0008270)	K15026 translation initiation factor 2A | (RefSeq) eIF2A-domain-containing protein (A)	VN
evm.model.chr10.1508	molecular_function:peptidyl-prolyl cis-trans isomerase activity(GO:0003755); molecular_function:protein binding (GO:0005515)	K09571 FK506-binding protein 4/5 | (RefSeq) hypothetical protein (A)	SC
evm.model.chr10.4119	biological_process:protein methylation (GO:0006479); molecular_function:protein methyltransferase activity (GO:0008276)	NA	SC
evm.model.chr10.4189	molecular_function:glucan endo-1,3-alpha-glucosidase activity (GO:0051118)	K08254 glucan endo-1,3-alpha-glucosidase | (RefSeq) hypothetical protein (A)	SC
evm.model.chr10.7	NA	K04485 DNA repair protein RadA/Sms | (RefSeq) uncharacterized protein LOC7475108 (A)	SC
evm.model.chr11.1307	molecular_function:nucleic acid binding (GO:0003676); molecular_function:zinc ion binding (GO:0008270)	K17262 tubulin-specific chaperone B | (RefSeq) tubulin-folding cofactor B (A)	SC
evm.model.chr11.4083	NA	K13422 transcription factor MYC2 | (RefSeq) uncharacterized protein LOC112027245 (A)	SC
evm.model.chr11.584	NA	K04079 molecular chaperone HtpG | (RefSeq) heat shock cognate protein 80-like (A)	SC
evm.model.chr1.1690	molecular_function:nucleic acid binding (GO:0003676); molecular_function:zinc ion binding (GO:0008270)	NA	SC
evm.model.chr1.1706	NA	K04079 molecular chaperone HtpG | (RefSeq) heat shock cognate protein 80-like (A)	SC
evm.model.chr11.868	NA	NA	SC
evm.model.chr12.2428	NA	K00611 ornithine carbamoyltransferase | (RefSeq) ornithine carbamoyltransferase, chloroplastic-like (A)	SC
evm.model.chr12.3986_evm.model.chr12.3981	molecular_function:transmembrane transporter activity (GO:0022857); biological_process:transmembrane transport (GO:0055085)	K12818 ATP-dependent RNA helicase DHX8/PRP22 | (RefSeq) hypothetical protein (A)	SC
evm.model.chr1.2792	NA	NA	SC
evm.model.chr1.309	NA	K04733 interleukin-1 receptor-associated kinase 4 | (RefSeq) LEAF RUST 10 DISEASE-RESISTANCE LOCUS RECEPTOR-LIKE PROTEIN KINASE-like 2.4 (A)	SC
evm.model.chr13.2322	biological_process:recognition of pollen (GO:0048544)	K04733 interleukin-1 receptor-associated kinase 4 | (RefSeq) G-type lectin S-receptor-like serine/threonine-protein kinase LECRK2 (A)	SC
evm.model.chr13.3897	molecular_function:nucleic acid binding (GO:0003676); molecular_function:zinc ion binding (GO:0008270)	K04079 molecular chaperone HtpG | (RefSeq) heat shock cognate protein 80-like (A)	SC
evm.model.chr13.4117	NA	NA	SC
evm.model.chr14.3673	molecular_function:nucleic acid binding (GO:0003676); molecular_function:zinc ion binding (GO:0008270)	NA	SC
evm.model.chr14.369	NA	K04485 DNA repair protein RadA/Sms | (RefSeq) uncharacterized protein LOC7475108 (A)	SC
evm.model.chr14.692	NA	K04733 interleukin-1 receptor-associated kinase 4 | (RefSeq) MDIS1-interacting receptor like kinase 2 (A)	SC
evm.model.chr1.47	NA	NA	SC
evm.model.chr15.1849	molecular_function:nucleic acid binding (GO:0003676); molecular_function:zinc ion binding (GO:0008270)	NA	SC
evm.model.chr16.167	NA	K04079 molecular chaperone HtpG | (RefSeq) heat shock cognate protein 80-like (A)	SC
evm.model.chr16.49	NA	NA	SC
evm.model.chr17.1052	NA	K13447 respiratory burst oxidase | (RefSeq) respiratory burst oxidase homolog protein D-like (A)	SC
evm.model.chr17.2413	NA	K04485 DNA repair protein RadA/Sms | (RefSeq) uncharacterized protein LOC7475108 (A)	SC
evm.model.chr17.3485	molecular_function:histone demethylase activity [H3-K9 specific] (GO:0032454); biological_process:histone H3-K9 demethylation (GO:0033169)	K15601 lysine-specific demethylase 3 | (RefSeq) uncharacterized protein LOC102627530 (A)	SC
evm.model.chr17.469	molecular_function:Rho GDP-dissociation inhibitor activity (GO:0005094); molecular_function:protein binding (GO:0005515); cellular_component:cytoplasm (GO:0005737); biological_process:Rho protein signal transduction (GO:0007266)	K20718 LRR receptor-like serine/threonine-protein kinase ERECTA | (RefSeq) LRR receptor-like serine/threonine-protein kinase ERL2 (A)	SC
evm.model.chr17.509	biological_process:carbohydrate metabolic process (GO:0005975)	K01183 chitinase | (RefSeq) chitotriosidase-1 (A)	SC
evm.model.chr18.3300	NA	K04485 DNA repair protein RadA/Sms | (RefSeq) uncharacterized protein LOC7475108 (A)	SC
evm.model.chr18.3495	cellular_component:origin recognition complex (GO:0000808); cellular_component:nucleus (GO:0005634); biological_process:DNA replication (GO:0006260)	K02604 origin recognition complex subunit 2 | (RefSeq) origin of replication complex subunit 2-like (A)	SC
evm.model.chr18.3632	molecular_function:nucleic acid binding (GO:0003676); molecular_function:zinc ion binding (GO:0008270)	K04485 DNA repair protein RadA/Sms | (RefSeq) uncharacterized protein LOC7475108 (A)	SC
evm.model.chr18.563	molecular_function:protein binding (GO:0005515); biological_process:regulation of transcription(GO:0006355); molecular_function:zinc ion binding (GO:0008270); molecular_function:sequence-specific DNA binding (GO:0043565)	K21444 poly(rC)-binding protein 3/4 | (RefSeq) KH domain-containing protein HEN4 isoform X1 (A)	SC
evm.model.chr18.657	NA	NA	SC
evm.model.chr18.658	NA	NA	SC
evm.model.chr19.1043	NA	NA	SC
evm.model.chr19.1143	NA	NA	SC
evm.model.chr19.1815	NA	K04079 molecular chaperone HtpG | (RefSeq) heat shock cognate protein 80-like (A)	SC
evm.model.chr19.1902	molecular_function:protein kinase activity (GO:0004672); molecular_function:ATP binding (GO:0005524); biological_process:protein phosphorylation (GO:0006468); molecular_function:carbohydrate binding (GO:0030246)	K04733 interleukin-1 receptor-associated kinase 4 | (RefSeq) L-type lectin-domain containing receptor kinase IX.1-like (A)	SC
evm.model.chr19.2645	cellular_component:membrane (GO:0016020); molecular_function:oxidoreductase activity (GO:0016651)	K05572 NAD(P)H-quinone oxidoreductase subunit 1 | (RefSeq) ndhA, PhpapaCp080; NADH dehydrogenase subunit 1 (A)	SC
evm.model.chr19.2668	NA	K04485 DNA repair protein RadA/Sms | (RefSeq) uncharacterized protein LOC7475108 (A)	SC
evm.model.chr19.2834	NA	K04733 interleukin-1 receptor-associated kinase 4 | (RefSeq) MDIS1-interacting receptor like kinase 2 (A)	SC
evm.model.chr19.597	molecular_function:nucleic acid binding (GO:0003676); molecular_function:zinc ion binding (GO:0008270)	K04485 DNA repair protein RadA/Sms | (RefSeq) uncharacterized protein LOC7475108 (A)	SC
evm.model.chr20.1073	molecular_function:protein binding (GO:0005515)	K17550 protein phosphatase 1 regulatory subunit 7 | (RefSeq) predicted protein (A)	SC
evm.model.chr20.1290	NA	K04079 molecular chaperone HtpG | (RefSeq) heat shock cognate protein 80-like (A)	SC
evm.model.chr20.2027	molecular_function:calcium activated cation channel activity (GO:0005227); cellular_component:membrane (GO:0016020)	K21989 calcium permeable stress-gated cation channel | (RefSeq) hypothetical protein (A)	SC
evm.model.chr20.3155	NA	K12501 homogentisate solanesyltransferase | (RefSeq) hypothetical protein (A)	SC
evm.model.chr20.3423	biological_process:proteolysis (GO:0006508); molecular_function:cysteine-type peptidase activity (GO:0008234)	K16290 xylem cysteine proteinase | (RefSeq) cysteine protease XCP1-like (A)	SC
evm.model.chr20.3703.1.65cc1604	NA	NA	SC
evm.model.chr21.2188	NA	K23222 nuclease HARBI1 | (RefSeq) protein ANTAGONIST OF LIKE HETEROCHROMATIN PROTEIN 1-like isoform X1 (A)	SC
evm.model.chr21.2222	NA	NA	SC
evm.model.chr21.2860	NA	K04733 interleukin-1 receptor-associated kinase 4 | (RefSeq) L-type lectin-domain containing receptor kinase I.8-like (A)	SC
evm.model.chr21.3003_evm.model.chr21.3004	molecular_function:hydrolase activity (GO:0016788)	K00679 phospholipid:diacylglycerol acyltransferase | (RefSeq) hypothetical protein (A)	SC
evm.model.chr21.798	molecular_function:nucleic acid binding (GO:0003676); molecular_function:zinc ion binding (GO:0008270)	K04485 DNA repair protein RadA/Sms | (RefSeq) uncharacterized protein LOC7475108 (A)	SC
evm.model.chr2.2230	NA	NA	SC
evm.model.chr22.2507	molecular_function:metalloendopeptidase activity (GO:0004222); molecular_function:protein kinase activity (GO:0004672); molecular_function:ATP binding (GO:0005524); biological_process:protein phosphorylation (GO:0006468)	K04733 interleukin-1 receptor-associated kinase 4 | (RefSeq) proline-rich receptor-like protein kinase PERK1 (A)	SC
evm.model.chr22.2671	NA	NA	SC
evm.model.chr22.3464	NA	K04485 DNA repair protein RadA/Sms | (RefSeq) uncharacterized protein LOC7475108 (A)	SC
evm.model.chr22.3780	molecular_function:GTP binding (GO:0005525); cellular_component:microtubule (GO:0005874); biological_process:microtubule-based process (GO:0007017)	K07375 tubulin beta | (RefSeq) tubulin beta-2 chain-like (A)	SC
evm.model.chr22.848	NA	K04485 DNA repair protein RadA/Sms | (RefSeq) uncharacterized protein LOC7475108 (A)	SC
evm.model.chr23.2201	molecular_function:DNA-binding transcription factor activity (GO:0003700); cellular_component:nucleus (GO:0005634); biological_process:regulation of transcription (GO:0006355)	K09264 MADS-box transcription factor, plant | (RefSeq) agamous-like MADS-box protein AGL11 isoform X1 (A)	SC
evm.model.chr23.2223	molecular_function:protein binding (GO:0005515)	K17710 pentatricopeptide repeat domain-containing protein 1 | (RefSeq) pentatricopeptide repeat-containing protein At4g18520, chloroplastic-like (A)	SC
evm.model.chr23.3250	molecular_function:serine-type carboxypeptidase activity (GO:0004185); biological_process:proteolysis (GO:0006508)	K16297 serine carboxypeptidase-like clade II | (RefSeq) serine carboxypeptidase-like 25 (A)	SC
evm.model.chr2.3709	NA	K15115 solute carrier family 25 (mitochondrial folate transporter), member 32 | (RefSeq) folate transporter 1, chloroplastic-like (A)	SC
evm.model.chr23.789	NA	K20826 RNA polymerase II-associated protein 1 | (RefSeq) transcriptional elongation regulator MINIYO-like (A)	SC
evm.model.chr23.851	NA	K03946 NADH dehydrogenase (ubiquinone) 1 alpha subcomplex subunit 2 | (RefSeq) NADH dehydrogenase [ubiquinone] 1 alpha subcomplex subunit 2 (A)	SC
evm.model.chr2.392	NA	K15115 solute carrier family 25 (mitochondrial folate transporter), member 32 | (RefSeq) folate transporter 1, chloroplastic-like (A)	SC
evm.model.chr2.4143	NA	K04733 interleukin-1 receptor-associated kinase 4 | (RefSeq) MDIS1-interacting receptor like kinase 2 (A)	SC
evm.model.chr24.2063	NA	NA	SC
evm.model.chr24.3271	molecular_function:DNA-binding transcription factor activity (GO:0003700); biological_process:regulation of transcription(GO:0006355); molecular_function:protein dimerization activity (GO:0046983)	K08867 WNK lysine deficient protein kinase | (RefSeq) hypothetical protein (A)	SC
evm.model.chr24.3890	NA	K23222 nuclease HARBI1 | (RefSeq) putative nuclease HARBI1 (A)	SC
evm.model.chr25.1202	NA	K04733 interleukin-1 receptor-associated kinase 4 | (RefSeq) MDIS1-interacting receptor like kinase 2 (A)	SC
evm.model.chr25.338.1.65cc045e	molecular_function:metal ion binding (GO:0046872)	NA	SC
evm.model.chr25.44	NA	K07478 putative ATPase | (RefSeq) protein NYNRIN-like (A)	SC
evm.model.chr25.740	molecular_function:translation elongation factor activity (GO:0003746); molecular_function:glutathione transferase activity (GO:0004364); biological_process:translational elongation (GO:0006414)	K03233 elongation factor 1-gamma | (RefSeq) elongation factor 1-gamma 2 (A)	SC
evm.model.chr26.2985	NA	K10614 E3 ubiquitin-protein ligase HERC3 | (RefSeq) ultraviolet-B receptor UVR8 (A)	SC
evm.model.chr26.907	NA	NA	SC
evm.model.chr27.654	NA	K04485 DNA repair protein RadA/Sms | (RefSeq) uncharacterized protein LOC7475108 (A)	SC
evm.model.chr28.1732	NA	K11838 ubiquitin carboxyl-terminal hydrolase 7 | (RefSeq) ubiquitin carboxyl-terminal hydrolase 12-like (A)	SC
evm.model.chr28.2030	NA	NA	SC
evm.model.chr28.2149	molecular_function:structural constituent of ribosome (GO:0003735); cellular_component:ribosome (GO:0005840); biological_process:translation (GO:0006412)	K02884 large subunit ribosomal protein L19 | (RefSeq) 50S ribosomal protein L19, chloroplastic-like (A)	SC
evm.model.chr28.2208_evm.model.chr28.2204	molecular_function:protein binding (GO:0005515)	K10290 F-box protein 3 | (RefSeq) hypothetical protein (A)	SC
evm.model.chr28.553	molecular_function:protein kinase activity (GO:0004672); molecular_function:protein tyrosine kinase activity (GO:0004713); molecular_function:ATP binding (GO:0005524); biological_process:protein phosphorylation (GO:0006468)	K04733 interleukin-1 receptor-associated kinase 4 | (RefSeq) LRR receptor-like serine/threonine-protein kinase IOS1 (A)	SC
evm.model.chr28.835	NA	NA	SC
evm.model.chr29.1896	molecular_function:GTPase activity (GO:0003924); molecular_function:GTP binding (GO:0005525)	K07976 Rab family, other | (RefSeq) ras-related protein RABA1f (A)	SC
evm.model.chr29.2621	molecular_function:protein kinase activity (GO:0004672); molecular_function:ATP binding (GO:0005524); biological_process:protein phosphorylation (GO:0006468)	K13420 LRR receptor-like serine/threonine-protein kinase FLS2 | (RefSeq) probable LRR receptor-like serine/threonine-protein kinase At3g47570 (A)	SC
evm.model.chr29.3113	molecular_function:extracellular ligand-gated ion channel activity (GO:0005230); biological_process:ion transport (GO:0006811); cellular_component:membrane (GO:0016020)	NA	SC
evm.model.chr30.2273	molecular_function:ATP binding (GO:0005524); cellular_component:membrane (GO:0016020); biological_process:transmembrane transport (GO:0055085)	K05663 ATP-binding cassette, subfamily B, mitochondrial transporter ATM | (RefSeq) ABC transporter B family member 25, mitochondrial-like (A)	SC
evm.model.chr30.333	NA	NA	SC
evm.model.chr30.419	NA	NA	SC
evm.model.chr31.2866	NA	NA	SC
evm.model.chr31.993	NA	NA	SC
evm.model.chr32.2102	NA	K04733 interleukin-1 receptor-associated kinase 4 | (RefSeq) MDIS1-interacting receptor like kinase 2 (A)	SC
evm.model.chr32.2299	NA	NA	SC
evm.model.chr32.442	NA	NA	SC
evm.model.chr33.1384	NA	NA	SC
evm.model.chr33.2264	NA	NA	SC
evm.model.chr34.1825	NA	NA	SC
evm.model.chr34.1838	molecular_function:catalytic activity (GO:0003824); molecular_function:nuclease activity (GO:0004518); biological_process:DNA repair (GO:0006281)	NA	SC
evm.model.chr34.2437	biological_process:defense response (GO:0006952); cellular_component:membrane (GO:0016020)	K08472 mlo protein | (RefSeq) MLO-like protein 6 isoform X1 (A)	SC
evm.model.chr3.4301	NA	K10908 DNA-directed RNA polymerase, mitochondrial | (RefSeq) RNA_pol, DP_006; DNA-dependent RNA polymerase (A)	SC
evm.model.chr4.2932	molecular_function:N-acetyltransferase activity(GO:0008080); molecular_function:transferase activity (GO:0016747)	K22450 aralkylamine N-acetyltransferase | (RefSeq) acetyltransferase NSI-like isoform X1 (A)	SC
evm.model.chr4.3381	NA	K00262 glutamate dehydrogenase (NADP+) | (RefSeq) NADP-specific glutamate dehydrogenase isoform X1 (A)	SC
evm.model.chr4.3804	molecular_function:protein kinase activity (GO:0004672); molecular_function:ATP binding (GO:0005524); biological_process:protein phosphorylation (GO:0006468)	K04733 interleukin-1 receptor-associated kinase 4 | (RefSeq) cysteine-rich receptor-like protein kinase 2 isoform X1 (A)	SC
evm.model.chr4.3940	NA	K23222 nuclease HARBI1 | (RefSeq) putative nuclease HARBI1 (A)	SC
evm.model.chr4.860	molecular_function:protein binding (GO:0005515)	NA	SC
evm.model.chr5.1186	NA	NA	SC
evm.model.chr5.2144	molecular_function:urea transmembrane transporter activity (GO:0015204); cellular_component:membrane (GO:0016020); molecular_function:transmembrane transporter activity (GO:0022857); biological_process:transmembrane transport (GO:0055085); biological_process:urea transmembrane transport (GO:0071918)	K20989 urea-proton symporter | (RefSeq) urea-proton symporter DUR3-like (A)	SC
evm.model.chr5.2491	NA	NA	SC
evm.model.chr5.2492	molecular_function:protein binding (GO:0005515)	K17710 pentatricopeptide repeat domain-containing protein 1 | (RefSeq) pentatricopeptide repeat-containing protein At1g11290, chloroplastic-like isoform X1 (A)	SC
evm.model.chr5.3311.1.65cbfa1f	molecular_function:ATP binding (GO:0005524); cellular_component:nucleus (GO:0005634); biological_process:transcription (GO:0006351); biological_process:regulation of transcription(GO:0006355); biological_process:developmental process (GO:0032502)	K22382 WD repeat-containing protein 26 | (RefSeq) WD repeat-containing protein 26 homolog (A)	SC
evm.model.chr5.465	NA	K19613 leucine-rich repeat protein SHOC2 | (RefSeq) putative disease resistance protein At3g14460 (A)	SC
evm.model.chr6.2884	molecular_function:calcium ion binding (GO:0005509); molecular_function:calcium-dependent phospholipid binding (GO:0005544)	K17098 annexin D | (RefSeq) hypothetical protein (A)	SC
evm.model.chr6.3036	NA	K04079 molecular chaperone HtpG | (RefSeq) heat shock cognate protein 80-like (A)	SC
evm.model.chr6.3805	NA	K15115 solute carrier family 25 (mitochondrial folate transporter), member 32 | (RefSeq) folate transporter 1, chloroplastic-like (A)	SC
evm.model.chr6.614	NA	NA	SC
evm.model.chr7.2879	NA	K04485 DNA repair protein RadA/Sms | (RefSeq) uncharacterized protein LOC7475108 (A)	SC
evm.model.chr8.1279	molecular_function:DNA binding (GO:0003677); molecular_function:protein heterodimerization activity (GO:0046982)	NA	SC
evm.model.chr8.3366	NA	NA	SC
evm.model.chr8.3932	NA	K04079 molecular chaperone HtpG | (RefSeq) heat shock cognate protein 80-like (A)	SC
evm.model.chr9.2988_evm.model.chr9.2989	biological_process:single strand break repair (GO:0000012); molecular_function:damaged DNA binding (GO:0003684); cellular_component:nucleus (GO:0005634); biological_process:base-excision repair (GO:0006284); biological_process:double-strand break repair via nonhomologous end joining (GO:0006303)	K10803 DNA-repair protein XRCC1 | (RefSeq) DNA-repair protein XRCC1 (A)	SC
evm.model.chr9.3888	NA	K06636 structural maintenance of chromosome 1 | (RefSeq) uncharacterized protein LOC112290944 isoform X1 (A)	SC
