# Supplementary material for: Decoding the genome of Brainea insignis reveals insights into fern evolution and conservation
Source: Nat Commun. 2025 Dec 30;17:1292. doi: 10.1038/s41467-025-68053-0 (PMC12868710; doi:10.1038/s41467-025-68053-0)
Supplement: Supplementary file 7 — Source Data [file 41467_2025_68053_MOESM7_ESM.xlsx]

## Sheet: Figure 4a
Fig. 4a | Genome-wide heterozygosity estimates of three lineages.
YN	VN	SC
0.0910718	0.106769	0.12118
0.0888793	0.10818	0.0964034
0.0903457	0.103957	0.108104
0.0992385	0.166878	0.0582102
0.0904022	0.105968	0.117639
0.0113531		0.0619119
0.0981742		0.0117674
0.088951		0.0689933
0.0898204		0.0125937
0.0939876		0.130641
0.0944293		0.126399
0.0569839		0.121437
0.054837		0.129005
0.0959929		0.0948128
0.100614		0.123178
0.0906514		0.112231
0.0863306		0.125786
0.0910109		0.123905
0.0564481		0.0674576
0.015507		0.120339
0.101361		0.114795
		0.125213
		0.0848323
		0.0943554
		0.0905001
		0.10499
		0.113608
		0.114751
		0.111791
		0.0915293
		0.116934
		0.110628
		0.102381
		0.112796
		0.0975855
		0.108732
		0.0132554
		0.115868
		0.109921
		0.0133022
		0.0721029
		0.119345

## Sheet: Figure 4b
Fig. 4b | Inbreeding levels (FROH) based on medium-length segments (>100kb).
YN	VN	SC
0.471988	0.49809	0.351341
0.477745	0.498812	0.498273
0.475957	0.501561	0.423168
0.435583	0.501757	0.717918
0.470738	0.500055	0.39128
0.529738		0.702106
0.48803		0.658387
0.466429		0.322106
0.469408		0.329292
0.466315		0.346143
0.68815		0.331547
0.677015		0.497405
0.469013		0.341004
0.4355		0.3946
0.484744		0.332288
0.504935		0.325068
0.480134		0.677323
0.744476		0.34201
0.45889		0.37614
0.510252		0.342287
		0.522442
		0.361881
		0.411379
		0.445363
		0.386521
		0.487914
		0.442978
		0.359909
		0.394762
		0.634097
		0.355827
		0.557641
		0.499395
		0.518159
		0.437757
		0.381401
		0.387348
		0.38934
		0.438784
		0.46732
		0.431756
		0.3946

## Sheet: Figure 4c
Fig. 4c | Inbreeding levels (FROH) based on long segments (>1Mb)
YN	VN	SC
0.216009	0.24256	0.202039
0.235935	0.248853	0.361703
0.218416	0.249809	0.279162
0.186131	0.24905	0.650665
0.225766	0.249937	0.233941
0.197874		0.634791
0.243959		0.198404
0.234122		0.581996
0.206588		0.198183
0.220707		0.172436
0.20372		0.175556
0.157119		0.196904
0.154302		0.182379
0.209445		0.387421
0.180121		0.187863
0.230216		0.265593
0.269801		0.185438
0.228163		0.177316
0.162218		0.596598
0.198432		0.182521
0.214375		0.221473
		0.187746
		0.440241
		0.37278
		0.397162
		0.302394
		0.24456
		0.249233
		0.253235
		0.3988
		0.212527
		0.272652
		0.308021
		0.236358
		0.363443
		0.316605
		0.198533
		0.203647
		0.243668
		0.986318
		0.545256
		0.200473

## Sheet: Figure 4d
Fig. 4d | Regression of genome-wide heterozygosity against FROH.
FROH	Heterozygosity
0.471988	0.0910718
0.477745	0.0888793
0.475957	0.0903457
0.435583	0.0992385
0.470738	0.0904022
0.529738	0.0981742
0.48803	0.088951
0.466429	0.0898204
0.469408	0.0939876
0.466315	0.0944293
0.68815	0.0569839
0.677015	0.054837
0.469013	0.0959929
0.4355	0.100614
0.484744	0.0906514
0.504935	0.0863306
0.480134	0.0910109
0.744476	0.0564481
0.45889	0.101361
0.423168	0.106769
0.717918	0.10818
0.39128	0.103957
0.280684	0.166878
0.630749	0.105968
0.351341	0.12118
0.498273	0.0964034
0.423168	0.108104
0.717918	0.0582102
0.39128	0.117639
0.702106	0.0619119
0.658387	0.0689933
0.322106	0.130641
0.329292	0.126399
0.346143	0.121437
0.331547	0.129005
0.497405	0.0948128
0.341004	0.123178
0.3946	0.112231
0.332288	0.125786
0.325068	0.123905
0.677323	0.0674576
0.34201	0.120339
0.37614	0.114795
0.342287	0.125213
0.557641	0.0848323
0.499395	0.0943554
0.518159	0.0905001
0.437757	0.10499
0.381401	0.113608
0.387348	0.114751
0.38934	0.111791
0.522442	0.0915293
0.361881	0.116934
0.411379	0.110628
0.445363	0.102381
0.386521	0.112796
0.487914	0.0975855
0.442978	0.108732
0.359909	0.115868
0.394762	0.109921
0.634097	0.0721029
0.355827	0.119345

## Sheet: Figure 4e
Fig. 4e | Genetic load measured by the ratio of homozygous DEL (2*homo) to the sum of homozygous and heterozygous deleterious (homo + hete).
DEL_YN_Ratio	DEL_VN_Ratio	DEL_SC_Ratio
0.465608	0.408478	0.295749
0.538879	0.43083	0.455046
0.485185	0.439516	0.353414
0.390597	0.218058	0.724265
0.467487	0.372277	0.409867
0.49505		0.678227
0.450805		0.655303
0.417132		0.307692
0.389706		0.27907
0.448833		0.321168
0.707804		0.312849
0.684015		0.424242
0.445242		0.275335
0.359259		0.383764
0.459203		0.216117
0.453901		0.255725
0.462428		0.665448
0.737643		0.264493
0.424242		0.37594
		0.276978
		0.540541
		0.456204
		0.464419
		0.393638
		0.384892
		0.286282
		0.332681
		0.510242
		0.344954
		0.338462
		0.450549
		0.302457
		0.452206
		0.390716
		0.240918
		0.306483
		0.624339
		0.3174

## Sheet: Figure 4f
Fig. 4f | Genetic load measured by the ratio of homozygous LOF (2*homo) to the sum of homozygous and heterozygous LOF (homo + hete).
LOF_YN_Ratio	LOF_VN_Ratio	LOF_SC_Ratio
0.428571	0.340426	0.277778
0.382979	0.604651	0.368421
0.521739	0.472727	0.171429
0.571429	0.115385	0.742857
0.408163	0.458333	0.25
0.4		0.702703
0.421053		0.727273
0.125		0.347826
0.514286		0.318182
0.564103		0.465116
0.680851		0.363636
0.782609		0.521739
0.486486		0.190476
0.408163		0.27907
0.387097		0.285714
0.526316		0.243902
0.451613		0.692308
0.878049		0.325581
0.2		0.318182
		0.157895
		0.533333
		0.311111
		0.55814
		0.432432
		0.44898
		0.5
		0.272727
		0.390244
		0.27027
		0.171429
		0.428571
		0.372093
		0.428571
		0.390244
		0.388889
		0.489796
		0.576923
		0.277778

## Sheet: Figure 4g
Fig. 4g | Regression of the fraction of homozygous DEL alleles in against FROH.
FROH	DEL_Hom_Ratio
0.471988	0.303448
0.477745	0.368812
0.475957	0.320293
0.435583	0.242697
0.470738	0.305046
0.529738	0.328947
0.48803	0.290993
0.466429	0.263529
0.469408	0.242009
0.466315	0.289352
0.68815	0.547753
0.677015	0.519774
0.469013	0.286374
0.4355	0.218962
0.484744	0.29803
0.504935	0.293578
0.480134	0.300752
0.744476	0.584337
0.45889	0.269231
0.423168	0.256659
0.717918	0.274559
0.39128	0.281654
0.280684	0.122371
0.630749	0.22871
0.351341	0.173536
0.498273	0.294537
0.423168	0.214634
0.717918	0.567723
0.39128	0.257757
0.702106	0.51312
0.658387	0.487324
0.322106	0.181818
0.329292	0.162162
0.346143	0.191304
0.331547	0.18543
0.497405	0.269231
0.341004	0.159645
0.3946	0.237443
0.332288	0.12115
0.325068	0.146608
0.677323	0.49863
0.34201	0.152401
0.37614	0.231481
0.342287	0.160752
0.557641	0.37037
0.499395	0.295508
0.518159	0.302439
0.437757	0.24505
0.381401	0.238307
0.387348	0.167053
0.38934	0.199531
0.522442	0.3425
0.361881	0.208426
0.411379	0.203704
0.445363	0.29078
0.386521	0.178174
0.487914	0.292162
0.442978	0.242788
0.359909	0.136957
0.394762	0.180974
0.634097	0.453846
0.355827	0.188636

## Sheet: Figure 4h
Fig. 4h | Regression of the fraction of homozygous LOF alleles against FROH.
FROH	LOF_Hom_Ratio
0.471988	0.272727
0.477745	0.236842
0.475957	0.352941
0.435583	0.4
0.470738	0.25641
0.529738	0.25
0.48803	0.266667
0.466429	0.0666667
0.469408	0.346154
0.466315	0.392857
0.68815	0.516129
0.677015	0.642857
0.469013	0.321429
0.4355	0.25641
0.484744	0.24
0.504935	0.357143
0.480134	0.291667
0.744476	0.782609
0.45889	0.111111
0.423168	0.205128
0.717918	0.433333
0.39128	0.309524
0.280684	0.0612245
0.630749	0.297297
0.351341	0.16129
0.498273	0.225806
0.423168	0.09375
0.717918	0.590909
0.39128	0.142857
0.702106	0.541667
0.658387	0.571429
0.322106	0.210526
0.329292	0.189189
0.346143	0.30303
0.331547	0.222222
0.497405	0.352941
0.341004	0.105263
0.3946	0.162162
0.332288	0.166667
0.325068	0.138889
0.677323	0.529412
0.34201	0.194444
0.37614	0.189189
0.342287	0.0857143
0.557641	0.363636
0.499395	0.184211
0.518159	0.387097
0.437757	0.275862
0.381401	0.289474
0.387348	0.333333
0.38934	0.157895
0.522442	0.242424
0.361881	0.15625
0.411379	0.09375
0.445363	0.272727
0.386521	0.228571
0.487914	0.272727
0.442978	0.242424
0.359909	0.241379
0.394762	0.324324
0.634097	0.405405
0.355827	0.16129

## Sheet: FIgure 4i
Fig. 4i | Comparison of homozygous LOF variant sites within ROH regions vs. outside ROH regions.
YN_LOF_Hom_in_ROH	YN_LOF_Hom_Outside_ROH	VN_LOF_Hom_in_ROH	VN_LOF_Hom_Outside_ROH	SC_LOF_Hom_in_ROH	SC_LOF_Hom_Outside_ROH
0.888889	0.111111	0.875	0.125	0.4	0.6
1	0.0833333	0.846154	0.153846	0.714286	0.285714
0.916667	0.333333	0.923077	0.0769231	1	0.153846
0.666667	0.142857	1	0.181818	0.846154	0.25
1	0.111111	0.818182		0.75	0.125
1	0.0909091			1	0.571429
0.857143	0.222222			1	0.3
1	0.3			1	0.125
1	0.166667			0.909091	0.166667
0.888889	0.2			0.875	0.142857
0.909091	0.0555556			0.428571	0.2
1				0.7	0.166667
1				0.875	0.142857
0.777778				1	0.125
0.7				1	0.0833333
0.833333				0.833333	0.125
0.8				0.857143	0.0909091
1				0.8	0.181818
1				0.833333	0.166667
0.944444				0.857143	0.2
1				1	1
				1	0.333333
				0.875	0.125
				1	0.222222
				0.916667	0.04
				0.875	0.142857
				0.909091	0.166667
				0.818182	0.0434783
				0.833333	0.8
				1
				0.8
				0.666667
				0.875
				0.777778
				1
				0.96
				0.857143
				0.833333
				0.956522
				1
				0.2

## Sheet: Supplementary Fig. 8 Lowcopy_dN
Supplementary Fig. 8 | Comparative analysis of evolutionary rates across 16 fern species.
Species	Lowcopy_log_dN
Ddic	-7.9984
Afor	-7.98656
Psim	-7.92941
Aspi	-7.85451
Wpro	-7.85451
Lfle	-7.83157
Ddic	-7.81906
Pnud	-7.71969
Pnud	-7.67778
Lchi	-7.65853
Lfle	-7.64381
Afor	-7.6029
Wpro	-7.59293
Pnud	-7.54641
Lfle	-7.51289
Afok	-7.47868
Psim	-7.46462
Pnud	-7.45076
Adc	-7.44049
Lfle	-7.43032
Afor	-7.41359
Afok	-7.41194
Bhk	-7.37776
Lfle	-7.36662
Pnud	-7.35561
Lchi	-7.35248
Lfle	-7.35092
Psim	-7.32935
Pnud	-7.30973
Afor	-7.29636
Pnud	-7.29048
Psim	-7.28755
Lchi	-7.27882
Lfle	-7.23904
Pnud	-7.23487
Afor	-7.21428
Afok	-7.19677
Lfle	-7.17956
Pnud	-7.15878
Pnud	-7.14348
Psim	-7.14348
Ddic	-7.14221
Wpro	-7.13969
Drep	-7.12591
Lfle	-7.12095
Pnud	-7.11355
Adc	-7.08211
Lchi	-7.07973
Mves	-7.07973
Pnud	-7.07381
Wpro	-7.07027
Lfle	-7.06675
Drep	-7.05742
Afok	-7.05626
Afor	-7.05394
Psim	-7.04817
Lchi	-7.04358
Bins	-7.039
Lchi	-7.03219
Ncor	-7.02767
Psim	-7.02654
Psim	-7.01645
Psim	-7.0109
Afok	-7.00207
Bins	-6.98572
Bins	-6.98572
Ddic	-6.98464
Drep	-6.98464
Afor	-6.98248
Psim	-6.97496
Ddic	-6.96963
Ojap	-6.96433
Lfle	-6.96327
Afok	-6.958
Aspi	-6.9559
Drep	-6.95275
Psim	-6.95171
Lfle	-6.94754
Lchi	-6.94546
Ncor	-6.93718
Psim	-6.93513
Psim	-6.93513
Adc	-6.93205
Lfle	-6.9249
Drep	-6.91882
Adc	-6.91478
Lchi	-6.91076
Bhk	-6.90776
Afor	-6.90277
Lchi	-6.89682
Drep	-6.89287
Mves	-6.89188
Ncor	-6.89188
Lfle	-6.88893
Ojap	-6.87046
Ncor	-6.86853
Bhk	-6.86757
Ncor	-6.86661
Bhk	-6.86374
Bhk	-6.86374
Lfle	-6.86374
Bins	-6.85897
Lfle	-6.85801
Afok	-6.85137
Ncor	-6.84949
Ojap	-6.84949
Psim	-6.84478
Afor	-6.84384
Afor	-6.84103
Lfle	-6.83358
Pnud	-6.82894
Ncor	-6.82433
Wpro	-6.82433
Psim	-6.8225
Pnud	-6.82158
Drep	-6.81426
Lfle	-6.81154
Bins	-6.8043
Lchi	-6.8043
Afok	-6.8007
Mves	-6.8007
Ncor	-6.7998
Ojap	-6.7989
Bins	-6.798
Wpro	-6.79621
Bins	-6.79353
Afok	-6.79264
Psim	-6.79175
Wpro	-6.79175
Bins	-6.78997
Bhk	-6.78642
Afor	-6.78554
Wpro	-6.782
Afor	-6.78024
Ncor	-6.76192
Ojap	-6.75934
Ddic	-6.75761
Ddic	-6.74394
Adc	-6.7397
Lchi	-6.73548
Lchi	-6.73464
Adc	-6.7246
Ddic	-6.7246
Ncor	-6.71548
Aspi	-6.71466
Lchi	-6.71466
Lfle	-6.71301
Pnud	-6.71219
Pnud	-6.71137
Lchi	-6.70563
Lchi	-6.704
Wpro	-6.70237
Wpro	-6.69587
Pnud	-6.68942
Bins	-6.68862
Ncor	-6.68862
Lfle	-6.68621
Afor	-6.68062
Psim	-6.67427
Ncor	-6.67189
Lchi	-6.66953
Psim	-6.66716
Lchi	-6.66011
Psim	-6.65466
Pnud	-6.65389
Bins	-6.65156
Afor	-6.64924
Drep	-6.64847
Psim	-6.6477
Ddic	-6.64693
Afor	-6.64539
Drep	-6.64539
Ojap	-6.64079
Lchi	-6.62861
Lchi	-6.62785
Afok	-6.6271
Ddic	-6.62483
Afor	-6.62032
Ncor	-6.60988
Lfle	-6.60839
Lfle	-6.60174
Aspi	-6.5966
Lchi	-6.59294
Lfle	-6.59076
Bins	-6.58785
Mves	-6.58278
Lfle	-6.57917
Pnud	-6.57917
Lchi	-6.57845
Afor	-6.57773
Afok	-6.5763
Pnud	-6.5763
Afok	-6.56986
Psim	-6.56346
Lfle	-6.55992
Bins	-6.55639
Lfle	-6.55148
Aspi	-6.5452
Mves	-6.54103
Psim	-6.54034
Ojap	-6.53965
Lfle	-6.53344
Lfle	-6.52658
Drep	-6.52045
Drep	-6.51639
Pnud	-6.51571
Drep	-6.51369
Aspi	-6.51301
Lchi	-6.51032
Ncor	-6.51032
Pnud	-6.51032
Lchi	-6.50898
Psim	-6.50697
Lfle	-6.50496
Psim	-6.48839
Pnud	-6.48053
Drep	-6.47857
Psim	-6.47857
Afok	-6.47532
Bins	-6.47208
Lchi	-6.46757
Mves	-6.46499
Wpro	-6.46371
Afor	-6.45033
Bins	-6.44339
Lfle	-6.44339
Pnud	-6.44276
Psim	-6.44214
Pnud	-6.44088
Psim	-6.43963
Bins	-6.439
Adc	-6.43775
Pnud	-6.43588
Psim	-6.4309
Lchi	-6.42533
Wpro	-6.42225
Afor	-6.4204
Psim	-6.4204
Ncor	-6.41795
Pnud	-6.41184
Bhk	-6.41062
Pnud	-6.40941
Bins	-6.39913
Adc	-6.39733
Pnud	-6.39433
Afor	-6.38956
Bhk	-6.38956
Lfle	-6.38777
Lfle	-6.3854
Psim	-6.38362
Psim	-6.38125
Lchi	-6.37419
Lfle	-6.37243
Bins	-6.36893
Pnud	-6.36776
Ojap	-6.36253
Psim	-6.36021
Adc	-6.35963
Lchi	-6.35502
Pnud	-6.35502
Lchi	-6.35445
Wpro	-6.34643
Psim	-6.34529
Lchi	-6.34244
Bins	-6.34187
Lfle	-6.34017
Ddic	-6.3396
Lfle	-6.33904
Psim	-6.33847
Drep	-6.33791
Wpro	-6.33791
Wpro	-6.33734
Lchi	-6.32722
Bins	-6.31886
Psim	-6.31775
Ncor	-6.31609
Lchi	-6.31222
Psim	-6.31167
Ncor	-6.31112
Afok	-6.30837
Mves	-6.30727
Ojap	-6.29962
Lfle	-6.29799
Afor	-6.2969
Lchi	-6.28396
Ncor	-6.28235
Bhk	-6.28021
Afor	-6.27436
Psim	-6.27224
Afor	-6.26538
Psim	-6.26538
Afor	-6.26485
Lfle	-6.2638
Pnud	-6.26222
Lfle	-6.25908
Ncor	-6.25908
Aspi	-6.25804
Afor	-6.25699
Lfle	-6.25699
Lchi	-6.25387
Psim	-6.25387
Drep	-6.25127
Lchi	-6.25127
Pnud	-6.24868
Ddic	-6.24816
Lchi	-6.24558
Lchi	-6.23993
Lfle	-6.23685
Ncor	-6.23379
Wpro	-6.23226
Afok	-6.23074
Adc	-6.23023
Lchi	-6.22871
Ncor	-6.22617
Wpro	-6.22214
Wpro	-6.21811
Lchi	-6.21661
Wpro	-6.20071
Ncor	-6.19873
Ncor	-6.19726
Drep	-6.19579
Lfle	-6.19432
Lfle	-6.19089
Psim	-6.18602
Bhk	-6.18359
Pnud	-6.18214
Drep	-6.17972
Lchi	-6.16916
Psim	-6.16916
Lchi	-6.16868
Afor	-6.1682
Aspi	-6.1682
Psim	-6.16439
Mves	-6.16296
Afok	-6.15163
Mves	-6.14929
Bhk	-6.14555
Ncor	-6.13996
Lchi	-6.1395
Lchi	-6.13765
Wpro	-6.13672
Drep	-6.13533
Psim	-6.13533
Bins	-6.13257
Adc	-6.12797
Bins	-6.1266
Lchi	-6.1266
Bhk	-6.12568
Mves	-6.11884
Bins	-6.11839
Pnud	-6.11794
Psim	-6.11567
Adc	-6.11522
Psim	-6.11431
Lfle	-6.1125
Bhk	-6.11115
Wpro	-6.10845
Ojap	-6.1062
Afok	-6.10039
Adc	-6.09816
Adc	-6.09328
Lchi	-6.09328
Lfle	-6.09328
Mves	-6.09283
Wpro	-6.0893
Wpro	-6.08842
Psim	-6.08754
Pnud	-6.0849
Psim	-6.08095
Lchi	-6.08008
Drep	-6.07789
Psim	-6.07659
Lfle	-6.07615
Lfle	-6.07572
Ncor	-6.07572
Bins	-6.07441
Wpro	-6.07398
Lchi	-6.07051
Bhk	-6.06835
Pnud	-6.06662
Pnud	-6.06447
Lfle	-6.06017
Ddic	-6.04909
Bins	-6.04782
Drep	-6.04698
Lchi	-6.04571
Drep	-6.0415
Bins	-6.03856
Lfle	-6.03856
Wpro	-6.03646
Bins	-6.03479
Pnud	-6.03479
Adc	-6.03229
Lfle	-6.03104
Bins	-6.03021
Lfle	-6.03021
Afor	-6.02606
Bins	-6.02606
Afor	-6.02564
Lfle	-6.02481
Lchi	-6.02399
Lchi	-6.02399
Lchi	-6.02357
Pnud	-6.02316
Ncor	-6.01863
Lchi	-6.01535
Afor	-6.01412
Lchi	-6.00841
Lchi	-6.00556
Lfle	-6.00192
Wpro	-6.0003
Adc	-5.9995
Psim	-5.99668
Lchi	-5.99467
Pnud	-5.99387
Aspi	-5.99267
Wpro	-5.99267
Ojap	-5.9835
Afor	-5.98072
Lchi	-5.97875
Psim	-5.97598
Bins	-5.97284
Bhk	-5.97245
Bhk	-5.97205
Ncor	-5.97127
Bhk	-5.97088
Drep	-5.9697
Bins	-5.96658
Lchi	-5.9658
Wpro	-5.96346
Ncor	-5.96229
Pnud	-5.96113
Drep	-5.95919
Ncor	-5.95726
Psim	-5.95648
Drep	-5.95263
Ncor	-5.95263
Ddic	-5.95071
Bins	-5.94879
Ncor	-5.94802
Wpro	-5.94687
Lchi	-5.94649
Bhk	-5.94534
Lchi	-5.94496
Wpro	-5.94077
Psim	-5.93773
Ojap	-5.93698
Adc	-5.93093
Lfle	-5.93093
Lfle	-5.93018
Pnud	-5.93018
Wpro	-5.93018
Drep	-5.92755
Lfle	-5.9268
Ddic	-5.9253
Mves	-5.9253
Pnud	-5.92269
Psim	-5.92269
Psim	-5.92269
Bins	-5.92082
Lchi	-5.92082
Pnud	-5.91933
Lfle	-5.91524
Psim	-5.91487
Psim	-5.91302
Lchi	-5.91118
Lchi	-5.90933
Pnud	-5.90933
Drep	-5.90786
Ncor	-5.90749
Aspi	-5.90236
Lfle	-5.90126
Mves	-5.90126
Lchi	-5.90089
Bhk	-5.89761
Bhk	-5.89688
Wpro	-5.89652
Bins	-5.8947
Lchi	-5.89434
Bhk	-5.89144
Bins	-5.88999
Wpro	-5.88746
Psim	-5.88423
Ojap	-5.88279
Ojap	-5.88028
Bins	-5.87742
Lfle	-5.87742
Pnud	-5.87635
Aspi	-5.876
Afor	-5.8735
Wpro	-5.87173
Afor	-5.86819
Bins	-5.86677
Lfle	-5.86219
Aspi	-5.86184
Drep	-5.86184
Mves	-5.85868
Bins	-5.85763
Wpro	-5.85484
Lchi	-5.85379
Lfle	-5.85275
Ojap	-5.8524
Bins	-5.85205
Mves	-5.85135
Lfle	-5.84858
Pnud	-5.84754
Lfle	-5.84546
Bins	-5.84236
Bins	-5.8372
Wpro	-5.8348
Lfle	-5.83446
Lfle	-5.83309
Ncor	-5.83207
Ojap	-5.83207
Lfle	-5.82629
Pnud	-5.82629
Lfle	-5.82493
Lfle	-5.8229
Bins	-5.82122
Lfle	-5.82122
Afor	-5.82088
Afor	-5.81886
Wpro	-5.81886
Lchi	-5.81583
Bhk	-5.8155
Lchi	-5.81416
Afor	-5.81315
Wpro	-5.80948
Wpro	-5.80449
Ncor	-5.80382
Afor	-5.80349
Psim	-5.79952
Afor	-5.7982
Psim	-5.79787
Psim	-5.79787
Ddic	-5.79294
Bins	-5.78575
Bins	-5.78478
Wpro	-5.78413
Bins	-5.7825
Drep	-5.77861
Ncor	-5.77861
Ddic	-5.77829
Wpro	-5.77829
Bhk	-5.77571
Lfle	-5.77474
Bins	-5.77281
Lchi	-5.77217
Lfle	-5.77121
Adc	-5.76992
Wpro	-5.76896
Lfle	-5.76736
Lchi	-5.76704
Bins	-5.76672
Ncor	-5.76449
Afor	-5.75908
Adc	-5.7575
Ddic	-5.75434
Psim	-5.75308
Lfle	-5.75119
Bins	-5.7446
Psim	-5.7446
Lfle	-5.73775
Aspi	-5.73527
Wpro	-5.73496
Bhk	-5.73218
Pnud	-5.73218
Afor	-5.72818
Ddic	-5.72756
Ddic	-5.72726
Drep	-5.72603
Psim	-5.72572
Psim	-5.72541
Psim	-5.72511
Drep	-5.72388
Drep	-5.72327
Afor	-5.72235
Wpro	-5.72235
Wpro	-5.70809
Wpro	-5.70448
Ojap	-5.70268
Lfle	-5.70178
Ncor	-5.70149
Lchi	-5.70059
Bins	-5.69939
Mves	-5.69879
Psim	-5.69879
Lfle	-5.69492
Ddic	-5.69433
Lchi	-5.6884
Psim	-5.68634
Psim	-5.6831
Afok	-5.67841
Mves	-5.67724
Pnud	-5.67724
Lfle	-5.67549
Bins	-5.67461
Wpro	-5.67287
Psim	-5.67112
Psim	-5.66996
Aspi	-5.66649
Drep	-5.66302
Ncor	-5.66245
Mves	-5.66072
Afor	-5.65242
Ddic	-5.651
Bins	-5.65072
Bins	-5.64958
Pnud	-5.64844
Bins	-5.64816
Lchi	-5.64081
Drep	-5.63996
Lfle	-5.63912
Bins	-5.63884
Bins	-5.63771
Afok	-5.63631
Adc	-5.63379
Ncor	-5.63323
Psim	-5.63323
Bhk	-5.63211
Ddic	-5.63016
Ojap	-5.62905
Lchi	-5.62766
Mves	-5.62738
Ncor	-5.62682
Afor	-5.62571
Bins	-5.62432
Ncor	-5.62239
Wpro	-5.62239
Wpro	-5.62239
Drep	-5.62211
Bins	-5.62156
Psim	-5.62101
Afor	-5.6188
Lchi	-5.61825
Bins	-5.6155
Lchi	-5.61495
Bhk	-5.61385
Psim	-5.60811
Wpro	-5.60647
Bhk	-5.60484
Afor	-5.6024
Bhk	-5.60186
Lfle	-5.60023
Lfle	-5.60023
Wpro	-5.59996
Wpro	-5.59807
Wpro	-5.5978
Drep	-5.59699
Pnud	-5.59672
Wpro	-5.59592
Ncor	-5.59349
Bins	-5.59108
Lchi	-5.5892
Ncor	-5.58707
Pnud	-5.586
Drep	-5.58148
Bins	-5.58068
Wpro	-5.58015
Bhk	-5.57988
Drep	-5.57988
Wpro	-5.57909
Psim	-5.57777
Lchi	-5.5775
Psim	-5.57618
Drep	-5.57407
Psim	-5.57407
Lchi	-5.56908
Psim	-5.56777
Lchi	-5.56541
Bhk	-5.56515
Ncor	-5.56228
Drep	-5.5615
Bins	-5.56072
Lchi	-5.56072
Aspi	-5.55994
Bhk	-5.55761
Afok	-5.55553
Psim	-5.55424
Psim	-5.55398
Lchi	-5.55269
Mves	-5.55192
Ncor	-5.54935
Lchi	-5.54909
Pnud	-5.54858
Wpro	-5.54755
Bins	-5.54678
Pnud	-5.54447
Pnud	-5.54396
Ojap	-5.54345
Ncor	-5.54294
Drep	-5.54243
Psim	-5.54243
Wpro	-5.54217
Psim	-5.54166
Bins	-5.54064
Wpro	-5.53708
Bins	-5.53176
Ojap	-5.53151
Bins	-5.53025
Bins	-5.52798
Psim	-5.52773
Bins	-5.52672
Pnud	-5.52371
Lchi	-5.52346
Lchi	-5.52246
Wpro	-5.52246
Bins	-5.52196
Bins	-5.52146
Ddic	-5.52046
Ncor	-5.51971
Pnud	-5.51722
Drep	-5.51697
Ojap	-5.51697
Wpro	-5.51573
Wpro	-5.51374
Lchi	-5.51126
Afor	-5.50904
Ncor	-5.50879
Wpro	-5.5083
Wpro	-5.50559
Lfle	-5.50313
Psim	-5.50313
Drep	-5.50264
Afor	-5.50141
Drep	-5.50117
Lchi	-5.50092
Lfle	-5.49945
Bins	-5.49726
Afor	-5.49409
Bhk	-5.49409
Bins	-5.4936
Lchi	-5.4936
Psim	-5.49093
Psim	-5.48972
Bins	-5.48851
Ddic	-5.48754
Psim	-5.48706
Drep	-5.48609
Ojap	-5.48513
Lfle	-5.48465
Ncor	-5.47864
Bins	-5.47505
Ojap	-5.47362
Ncor	-5.46792
Bins	-5.46414
Ncor	-5.4639
Afor	-5.46154
Bins	-5.45825
Wpro	-5.45778
Lfle	-5.45544
Lchi	-5.45497
Mves	-5.45497
Lfle	-5.45427
Ncor	-5.45427
Pnud	-5.45427
Psim	-5.4524
Lchi	-5.44961
Lchi	-5.44937
Bins	-5.44751
Wpro	-5.44751
Wpro	-5.44357
Afor	-5.44219
Afor	-5.4415
Psim	-5.44103
Bins	-5.43965
Psim	-5.43827
Lfle	-5.43643
Bins	-5.4362
Bins	-5.43528
Adc	-5.43437
Psim	-5.43368
Bhk	-5.43116
Afok	-5.43071
Lchi	-5.43025
Bins	-5.42979
Afok	-5.42865
Psim	-5.42524
Bins	-5.42433
Bins	-5.42343
Lfle	-5.42116
Ddic	-5.42071
Psim	-5.42026
Ncor	-5.42003
Lchi	-5.41733
Afor	-5.4171
Ddic	-5.4153
Pnud	-5.41373
Afor	-5.41261
Bins	-5.41037
Ojap	-5.40947
Psim	-5.40702
Mves	-5.40657
Bins	-5.40523
Drep	-5.40301
Lchi	-5.40279
Lfle	-5.39725
Lfle	-5.39373
Wpro	-5.39241
Bins	-5.39219
Lchi	-5.38475
Mves	-5.38431
Psim	-5.38257
Drep	-5.3817
Mves	-5.3804
Bins	-5.37909
Lfle	-5.37909
Afor	-5.37866
Ncor	-5.37844
Bins	-5.3752
Wpro	-5.3752
Bins	-5.37196
Wpro	-5.36938
Aspi	-5.36831
Wpro	-5.36638
Afor	-5.36531
Bins	-5.36232
Bhk	-5.36083
Bins	-5.36083
Afor	-5.35786
Wpro	-5.35764
Drep	-5.35616
Bins	-5.35573
Wpro	-5.35531
Drep	-5.35383
Ojap	-5.3532
Bins	-5.35298
Ojap	-5.35172
Lchi	-5.35151
Ncor	-5.3513
Wpro	-5.35087
Psim	-5.35045
Afok	-5.34961
Pnud	-5.34751
Bins	-5.34709
Bins	-5.34311
Adc	-5.3429
Ncor	-5.34269
Wpro	-5.34248
Bhk	-5.34164
Aspi	-5.3406
Afok	-5.33851
Ncor	-5.33851
Wpro	-5.33685
Afor	-5.33623
Ddic	-5.33498
Wpro	-5.33374
Psim	-5.33353
Lchi	-5.33208
Afor	-5.33125
Lchi	-5.33084
Bhk	-5.3296
Wpro	-5.32878
Psim	-5.32857
Bins	-5.32446
Drep	-5.32281
Psim	-5.32179
Bins	-5.32138
Ddic	-5.32118
Bhk	-5.3177
Ncor	-5.3175
Wpro	-5.31709
Pnud	-5.31546
Ncor	-5.31485
Lfle	-5.31404
Wpro	-5.31404
Bins	-5.31302
Bins	-5.31079
Wpro	-5.30837
Wpro	-5.30796
Afor	-5.30776
Bins	-5.30736
Adc	-5.30655
Psim	-5.30413
Bins	-5.30253
Wpro	-5.30032
Ncor	-5.29572
Psim	-5.29572
Bhk	-5.29353
Bhk	-5.29273
Wpro	-5.29273
Wpro	-5.29214
Ncor	-5.29174
Lchi	-5.29134
Bhk	-5.29055
Lfle	-5.29035
Bins	-5.28916
Bins	-5.28797
Drep	-5.28678
Afor	-5.28501
Psim	-5.28422
Afok	-5.28402
Psim	-5.28303
Afor	-5.28264
Bins	-5.28146
Drep	-5.28067
Bins	-5.27989
Wpro	-5.27812
Psim	-5.27695
Ncor	-5.27656
Drep	-5.27616
Ojap	-5.27558
Bins	-5.27499
Psim	-5.27362
Drep	-5.27323
Lchi	-5.27323
Bhk	-5.27129
Drep	-5.27012
Ncor	-5.26915
Bins	-5.26895
Wpro	-5.26895
Lfle	-5.26798
Bins	-5.26759
Bins	-5.26662
Bhk	-5.26604
Adc	-5.26411
Pnud	-5.26353
Wpro	-5.26295
Ojap	-5.26199
Lchi	-5.25852
Ncor	-5.25641
Pnud	-5.2543
Bins	-5.25411
Ojap	-5.25354
Afor	-5.2522
Afok	-5.25143
Bins	-5.25124
Bins	-5.25086
Wpro	-5.2501
Psim	-5.24896
Lchi	-5.248
Aspi	-5.24421
Bins	-5.24383
Wpro	-5.24213
Ncor	-5.24061
Lfle	-5.23929
Ncor	-5.23911
Bhk	-5.23873
Ojap	-5.23835
Bins	-5.23779
Bins	-5.2376
Afor	-5.23628
Bins	-5.23553
Lchi	-5.23515
Psim	-5.23422
Afor	-5.23309
Lchi	-5.23309
Bins	-5.23253
Bins	-5.23197
Drep	-5.23085
Psim	-5.2301
Lfle	-5.22954
Ncor	-5.22954
Ncor	-5.22935
Lchi	-5.22823
Pnud	-5.22805
Afok	-5.22711
Wpro	-5.22693
Ddic	-5.2221
Bins	-5.2208
Wpro	-5.21988
Bins	-5.21951
Wpro	-5.21766
Bins	-5.21692
Ojap	-5.21618
Wpro	-5.21545
Lfle	-5.21398
Wpro	-5.21398
Adc	-5.21324
Bins	-5.20976
Lfle	-5.20976
Psim	-5.20848
Bhk	-5.20829
Wpro	-5.20775
Wpro	-5.20702
Psim	-5.20647
Afok	-5.2061
Wpro	-5.20556
Pnud	-5.20537
Ncor	-5.20464
Wpro	-5.20446
Bins	-5.20355
Ncor	-5.20155
Aspi	-5.20119
Adc	-5.19974
Wpro	-5.19938
Psim	-5.1992
Lfle	-5.19666
Pnud	-5.19468
Wpro	-5.19306
Bins	-5.19216
Ddic	-5.19036
Afor	-5.19
Bhk	-5.19
Ncor	-5.19
Ojap	-5.18875
Ncor	-5.18839
Pnud	-5.18785
Bins	-5.18606
Lfle	-5.18588
Lfle	-5.18588
Wpro	-5.1857
Drep	-5.18517
Psim	-5.18356
Drep	-5.18285
Bins	-5.18267
Psim	-5.18231
Aspi	-5.1816
Afor	-5.18036
Aspi	-5.18036
Wpro	-5.18036
Drep	-5.17823
Psim	-5.17504
Afor	-5.17362
Bhk	-5.17292
Ncor	-5.17098
Ddic	-5.1701
Psim	-5.1701
Lfle	-5.16799
Wpro	-5.16746
Afor	-5.16729
Ojap	-5.16711
Bhk	-5.16676
Drep	-5.16641
Bhk	-5.16536
Ncor	-5.16256
Lfle	-5.16187
Pnud	-5.16047
Psim	-5.16047
Bins	-5.15943
Wpro	-5.15786
Adc	-5.1556
Afor	-5.15543
Bhk	-5.15543
Wpro	-5.15301
Bins	-5.1511
Afor	-5.15059
Psim	-5.15059
Psim	-5.14869
Psim	-5.14835
Bins	-5.14783
Aspi	-5.14714
Bins	-5.1468
Lchi	-5.14628
Wpro	-5.14542
Wpro	-5.1432
Drep	-5.14131
Psim	-5.14097
Bhk	-5.13944
Wpro	-5.13926
Adc	-5.13671
Ncor	-5.13654
Adc	-5.13603
Bins	-5.13501
Lfle	-5.13365
Psim	-5.13314
Bins	-5.13196
Afor	-5.13179
Wpro	-5.12993
Bins	-5.12976
Ojap	-5.12959
Bhk	-5.12453
Bhk	-5.12453
Mves	-5.12403
Psim	-5.12302
Wpro	-5.12168
Lchi	-5.12134
Bhk	-5.12034
Psim	-5.12034
Bins	-5.11967
Bins	-5.11933
Psim	-5.11867
Drep	-5.1185
Bins	-5.118
Psim	-5.11666
Wpro	-5.11616
Wpro	-5.11583
Afok	-5.1155
Bins	-5.114
Ddic	-5.11367
Wpro	-5.11367
Bins	-5.113
Bins	-5.11035
Ncor	-5.11001
Psim	-5.10935
Lfle	-5.10869
Mves	-5.10819
Psim	-5.10819
Psim	-5.10819
Wpro	-5.10803
Ojap	-5.10704
Wpro	-5.10621
Bins	-5.10588
Aspi	-5.10226
Drep	-5.10209
Bins	-5.10111
Drep	-5.10094
Lfle	-5.10029
Bins	-5.09963
Wpro	-5.09963
Psim	-5.09783
Aspi	-5.09668
Wpro	-5.09652
Mves	-5.09521
Lchi	-5.09472
Bhk	-5.09456
Wpro	-5.09358
Psim	-5.0926
Lchi	-5.09179
Afok	-5.09114
Pnud	-5.09114
Afok	-5.09065
Wpro	-5.09049
Wpro	-5.08757
Aspi	-5.08741
Bins	-5.08692
Lchi	-5.08579
Bins	-5.08514
Adc	-5.08482
Afor	-5.08482
Lfle	-5.08321
Ncor	-5.08224
Lchi	-5.08111
Ncor	-5.08095
Bins	-5.08015
Bins	-5.07966
Bins	-5.07838
Ncor	-5.0779
Wpro	-5.0779
Drep	-5.07726
Wpro	-5.0771
Lchi	-5.07533
Ojap	-5.07501
Afor	-5.07358
Adc	-5.07342
Drep	-5.0731
Pnud	-5.07262
Ddic	-5.07214
Drep	-5.07214
Psim	-5.07214
Wpro	-5.07023
Mves	-5.06895
Ncor	-5.06832
Bins	-5.06816
Bhk	-5.06768
Bhk	-5.06451
Bins	-5.0623
Wpro	-5.06198
Bins	-5.06151
Bhk	-5.06119
Afor	-5.06103
Ddic	-5.05946
Psim	-5.05804
Drep	-5.05726
Aspi	-5.0538
Wpro	-5.05365
Drep	-5.05333
Afok	-5.05052
Lchi	-5.05036
Bins	-5.05005
Bins	-5.04756
Ncor	-5.04647
Ncor	-5.04631
Ncor	-5.04569
Pnud	-5.04383
Psim	-5.0429
Bhk	-5.04275
Bins	-5.04197
Psim	-5.04182
Bhk	-5.04135
Lchi	-5.04027
Aspi	-5.03934
Bhk	-5.03934
Ojap	-5.03842
Ncor	-5.03796
Ncor	-5.03749
Lfle	-5.03657
Wpro	-5.03626
Wpro	-5.03611
Afor	-5.03303
Bins	-5.03165
Bhk	-5.02997
Ncor	-5.02936
Wpro	-5.02921
Bins	-5.02661
Lchi	-5.02616
Ncor	-5.02478
Lfle	-5.02448
Afok	-5.02433
Pnud	-5.02402
Ojap	-5.02342
Aspi	-5.02296
Psim	-5.02281
Lchi	-5.02205
Adc	-5.02175
Bins	-5.02114
Lchi	-5.02099
Psim	-5.01978
Bins	-5.01811
Ncor	-5.01811
Mves	-5.01796
Adc	-5.01736
Lchi	-5.01736
Lfle	-5.0166
Psim	-5.016
Bins	-5.01525
Wpro	-5.01419
Psim	-5.01329
Bins	-5.01314
Wpro	-5.01314
Ddic	-5.00954
Ncor	-5.00954
Wpro	-5.00909
Psim	-5.00804
Ddic	-5.00789
Wpro	-5.00774
Lchi	-5.00535
Bins	-5.0052
Psim	-5.00431
Bhk	-5.00401
Psim	-5.00326
Ncor	-5.00252
Afor	-5.00088
Bhk	-5.00059
Ncor	-5.00029
Drep	-5.00014
Psim	-4.99703
Bins	-4.9957
Ncor	-4.99511
Aspi	-4.99304
Ncor	-4.99304
Afor	-4.9923
Ddic	-4.99098
Ojap	-4.9901
Aspi	-4.9898
Psim	-4.9898
Mves	-4.98936
Bins	-4.98863
Bins	-4.98599
Psim	-4.98599
Wpro	-4.98599
Bins	-4.98585
Bins	-4.98585
Psim	-4.98585
Afok	-4.98511
Bins	-4.98307
Wpro	-4.98205
Bhk	-4.98176
Bins	-4.98132
Lchi	-4.97972
Psim	-4.97943
Bhk	-4.97725
Ddic	-4.97638
Wpro	-4.9758
Aspi	-4.97522
Lfle	-4.97334
Ddic	-4.9732
Bhk	-4.97305
Wpro	-4.97247
Wpro	-4.9719
Drep	-4.97074
Lfle	-4.97045
Bins	-4.96945
Psim	-4.96945
Bins	-4.96901
Aspi	-4.96887
Wpro	-4.96801
Lfle	-4.96514
Afor	-4.96442
Adc	-4.96285
Afor	-4.96227
Bhk	-4.96199
Bins	-4.96199
Lfle	-4.96113
Bins	-4.96085
Lchi	-4.95913
Drep	-4.95828
Adc	-4.95686
Wpro	-4.95473
Bins	-4.95175
Psim	-4.9502
Ojap	-4.94992
Lfle	-4.94921
Bins	-4.94865
Afor	-4.94822
Bhk	-4.94583
Ncor	-4.94443
Ojap	-4.94401
Afok	-4.94386
Afor	-4.94344
Ncor	-4.94316
Bins	-4.94302
Ncor	-4.94204
Psim	-4.94092
Wpro	-4.94078
Afor	-4.94036
Wpro	-4.94022
Adc	-4.93925
Ncor	-4.93925
Bins	-4.93883
Bins	-4.93827
Aspi	-4.93618
Ojap	-4.93409
Drep	-4.93159
Lfle	-4.93062
Wpro	-4.9291
Psim	-4.92634
Aspi	-4.92441
Bins	-4.92441
Bins	-4.92414
Wpro	-4.92386
Lfle	-4.92235
Psim	-4.92235
Aspi	-4.92208
Psim	-4.9218
Drep	-4.92153
Bins	-4.92139
Bhk	-4.92002
Psim	-4.91892
Bins	-4.9181
Bins	-4.91742
Bhk	-4.91687
Lfle	-4.91687
Psim	-4.91633
Lfle	-4.91428
Wpro	-4.91401
Bins	-4.91265
Ncor	-4.91197
Bhk	-4.91034
Lfle	-4.91007
Ncor	-4.90966
Wpro	-4.90966
Mves	-4.90803
Bins	-4.90749
Psim	-4.90628
Lchi	-4.90519
Afok	-4.90452
Bins	-4.90452
Lchi	-4.90412
Drep	-4.90371
Wpro	-4.90331
Lfle	-4.90169
Wpro	-4.90169
Lchi	-4.90115
Psim	-4.90102
Psim	-4.90062
Aspi	-4.90021
Ncor	-4.90021
Wpro	-4.89994
Ncor	-4.8986
Psim	-4.8986
Pnud	-4.89766
Lchi	-4.89592
Ncor	-4.89552
Aspi	-4.89405
Bhk	-4.89379
Wpro	-4.89365
Wpro	-4.89219
Bins	-4.89139
Psim	-4.89085
Drep	-4.89072
Afor	-4.89046
Psim	-4.89019
Bhk	-4.89006
Pnud	-4.89006
Ncor	-4.88846
Bhk	-4.88621
Psim	-4.88541
Ddic	-4.88409
Afor	-4.88396
Psim	-4.8833
Lchi	-4.88211
Lfle	-4.88198
Ncor	-4.88158
Pnud	-4.88092
Afor	-4.88079
Bhk	-4.88066
Bins	-4.87934
Lfle	-4.87908
Ojap	-4.87908
Bhk	-4.87855
Lchi	-4.8775
Psim	-4.87659
Afok	-4.87554
Ddic	-4.87554
Ncor	-4.87541
Wpro	-4.87541
Lfle	-4.87527
Bins	-4.87514
Bins	-4.87227
Lchi	-4.872
Ncor	-4.872
Ncor	-4.8707
Wpro	-4.87044
Ddic	-4.86992
Wpro	-4.86914
Drep	-4.86862
Wpro	-4.86848
Ncor	-4.8677
Ncor	-4.86628
Lfle	-4.86576
Bins	-4.86537
Wpro	-4.8642
Wpro	-4.86329
Lchi	-4.86239
Afok	-4.86187
Bhk	-4.86097
Wpro	-4.86032
Afor	-4.85993
Drep	-4.8598
Bins	-4.85942
Bins	-4.85942
Bins	-4.85864
Psim	-4.85852
Bins	-4.85787
Wpro	-4.85787
Bins	-4.85774
Bhk	-4.85749
Bins	-4.85646
Wpro	-4.8562
Bins	-4.8553
Psim	-4.85504
Bins	-4.85273
Drep	-4.85222
Wpro	-4.85184
Wpro	-4.85145
Lfle	-4.85133
Bins	-4.85107
Psim	-4.85082
Psim	-4.85056
Psim	-4.85043
Psim	-4.84864
Bins	-4.84801
Bins	-4.84775
Ojap	-4.84724
Bins	-4.84482
Mves	-4.84457
Ncor	-4.84419
Bins	-4.84368
Lchi	-4.8433
Wpro	-4.84165
Ojap	-4.84153
Bins	-4.83937
Ojap	-4.83937
Bins	-4.83887
Bins	-4.83887
Afor	-4.83786
Afor	-4.83786
Bins	-4.83773
Afor	-4.8371
Bins	-4.8371
Lchi	-4.83672
Bhk	-4.83433
Bins	-4.83421
Lchi	-4.83333
Adc	-4.83295
Wpro	-4.83282
Ddic	-4.83207
Wpro	-4.83182
Psim	-4.83094
Aspi	-4.83069
Bins	-4.83019
Psim	-4.83019
Bins	-4.82994
Wpro	-4.82931
Bhk	-4.82869
Wpro	-4.82756
Lfle	-4.82744
Afor	-4.82582
Bins	-4.82582
Ncor	-4.82582
Psim	-4.82519
Bins	-4.82445
Mves	-4.82445
Bhk	-4.82395
Afor	-4.8237
Wpro	-4.8237
Psim	-4.82308
Afor	-4.82121
Wpro	-4.82097
Bins	-4.82047
Bhk	-4.81973
Ncor	-4.81973
Bins	-4.81836
Wpro	-4.81812
Psim	-4.81762
Lchi	-4.81676
Bins	-4.81651
Adc	-4.81639
Ojap	-4.81589
Bins	-4.81564
Wpro	-4.81564
Ncor	-4.81453
Bins	-4.81441
Wpro	-4.81404
Bins	-4.81269
Pnud	-4.81269
Mves	-4.81256
Ncor	-4.81207
Ncor	-4.81109
Wpro	-4.8106
Afor	-4.81035
Ncor	-4.81011
Aspi	-4.80888
Afor	-4.80876
Bhk	-4.80814
Psim	-4.80765
Afor	-4.80753
Aspi	-4.80655
Drep	-4.80655
Aspi	-4.80557
Ddic	-4.80496
Bins	-4.80399
Wpro	-4.80374
Ncor	-4.8035
Afor	-4.80179
Wpro	-4.80167
Ncor	-4.80131
Bins	-4.80082
Lfle	-4.8007
Psim	-4.80046
Drep	-4.79973
Pnud	-4.79948
Bins	-4.79766
Lchi	-4.79766
Drep	-4.79718
Bhk	-4.79597
Wpro	-4.795
Aspi	-4.79488
Lchi	-4.79488
Bins	-4.79464
Psim	-4.79246
Afok	-4.79174
Pnud	-4.79138
Aspi	-4.79126
Psim	-4.79126
Psim	-4.79114
Wpro	-4.79078
Bins	-4.79054
Ojap	-4.79054
Adc	-4.79042
Bins	-4.78981
Afor	-4.78969
Ncor	-4.78873
Wpro	-4.78849
Bhk	-4.78777
Wpro	-4.78669
Drep	-4.78561
Wpro	-4.78537
Lfle	-4.78478
Psim	-4.78394
Bins	-4.7837
Wpro	-4.78155
Wpro	-4.78155
Wpro	-4.78131
Wpro	-4.78119
Bhk	-4.7806
Wpro	-4.77869
Psim	-4.77857
Psim	-4.77786
Psim	-4.77762
Bhk	-4.77679
Wpro	-4.77548
Lchi	-4.77513
Wpro	-4.77501
Afor	-4.77477
Bins	-4.77465
Wpro	-4.77465
Wpro	-4.77442
Psim	-4.77264
Wpro	-4.77193
Ojap	-4.77146
Ojap	-4.77146
Psim	-4.76993
Bhk	-4.76875
Bins	-4.76828
Ncor	-4.76734
Aspi	-4.7671
Ddic	-4.7671
Psim	-4.76522
Ojap	-4.76463
Wpro	-4.76299
Bins	-4.76253
Drep	-4.76217
Ncor	-4.76054
Pnud	-4.76042
Psim	-4.76019
Wpro	-4.75984
Wpro	-4.75972
Bins	-4.75937
Lchi	-4.75716
Wpro	-4.75681
Wpro	-4.7539
Adc	-4.75367
Wpro	-4.75239
Psim	-4.75205
Wpro	-4.75205
Wpro	-4.75193
Ncor	-4.75182
Bins	-4.75147
Bins	-4.7502
Bins	-4.74927
Bhk	-4.74869
Psim	-4.74812
Aspi	-4.74616
Bins	-4.74478
Wpro	-4.74478
Lchi	-4.74466
Ojap	-4.74363
Drep	-4.74271
Aspi	-4.74214
Ncor	-4.74214
Ncor	-4.74214
Pnud	-4.74076
Psim	-4.73985
Wpro	-4.73962
Bins	-4.73882
Bhk	-4.73847
Afok	-4.73824
Ncor	-4.73813
Pnud	-4.73733
Psim	-4.73642
Bhk	-4.73528
Ddic	-4.73278
Psim	-4.73278
Drep	-4.73198
Wpro	-4.73187
Bins	-4.73051
Ncor	-4.73051
Afok	-4.72926
Bhk	-4.72915
Bins	-4.72858
Bhk	-4.72813
Bins	-4.72813
Bins	-4.72813
Psim	-4.72802
Lfle	-4.72722
Wpro	-4.72711
Psim	-4.727
Bins	-4.72655
Wpro	-4.7261
Ojap	-4.72486
Aspi	-4.72474
Bins	-4.72463
Psim	-4.72395
Ncor	-4.72215
Wpro	-4.72159
Psim	-4.72148
Lchi	-4.72114
Wpro	-4.72058
Wpro	-4.72058
Wpro	-4.72036
Bins	-4.72002
Ddic	-4.71946
Bins	-4.71901
Wpro	-4.7189
Wpro	-4.71823
Wpro	-4.718
Wpro	-4.71767
Psim	-4.71666
Afor	-4.71644
Wpro	-4.71644
Bins	-4.71599
Wpro	-4.71599
Psim	-4.71398
Drep	-4.71287
Adc	-4.71276
Lfle	-4.71209
Psim	-4.71198
Bins	-4.71153
Bhk	-4.71142
Bins	-4.71109
Wpro	-4.71086
Afor	-4.71075
Wpro	-4.71075
Bins	-4.70986
Ddic	-4.70975
Bhk	-4.70964
Lchi	-4.70909
Wpro	-4.70875
Wpro	-4.70842
Bins	-4.70765
Psim	-4.7072
Bhk	-4.70687
Wpro	-4.70621
Psim	-4.7051
Bins	-4.70499
Bins	-4.70477
Wpro	-4.70422
Mves	-4.70278
Wpro	-4.70179
Ncor	-4.70157
Ncor	-4.70135
Psim	-4.70058
Lfle	-4.69915
Wpro	-4.69849
Adc	-4.6974
Lfle	-4.69729
Lchi	-4.69641
Wpro	-4.6963
Adc	-4.69597
Mves	-4.69597
Ncor	-4.69455
Bins	-4.69433
Wpro	-4.69367
Bhk	-4.69346
Pnud	-4.69302
Pnud	-4.69291
Afok	-4.6928
Bins	-4.69225
Ncor	-4.69073
Ncor	-4.69062
Pnud	-4.6904
Lchi	-4.69029
Psim	-4.69029
Bhk	-4.68997
Bins	-4.68942
Ojap	-4.6891
Ojap	-4.68888
Lchi	-4.68812
Pnud	-4.68736
Wpro	-4.68681
Psim	-4.68671
Lchi	-4.68595
Wpro	-4.68562
Lchi	-4.6854
Bins	-4.68519
Wpro	-4.68465
Psim	-4.68411
Bhk	-4.68378
Pnud	-4.68356
Bins	-4.68281
Ncor	-4.68162
Bins	-4.68151
Psim	-4.6814
Aspi	-4.68086
Wpro	-4.68076
Bhk	-4.68022
Bins	-4.68
Bins	-4.67979
Wpro	-4.67946
Psim	-4.67936
Lfle	-4.67849
Psim	-4.67828
Psim	-4.67774
Psim	-4.67763
Bhk	-4.67742
Ddic	-4.67656
Ncor	-4.67613
Wpro	-4.67602
Wpro	-4.67549
Ojap	-4.67506
Bhk	-4.67463
Bins	-4.67452
Lchi	-4.6742
Bins	-4.67398
Bins	-4.67388
Drep	-4.67388
Psim	-4.67366
Pnud	-4.67323
Psim	-4.6727
Adc	-4.67163
Drep	-4.67056
Wpro	-4.67046
Wpro	-4.66992
Drep	-4.66982
Aspi	-4.6695
Wpro	-4.66736
Wpro	-4.66736
Psim	-4.66683
Psim	-4.66673
Bins	-4.66577
Bhk	-4.66534
Bins	-4.66534
Bins	-4.6645
Ncor	-4.66439
Bins	-4.66418
Bhk	-4.66397
Wpro	-4.66301
Lfle	-4.66269
Ncor	-4.66227
Psim	-4.661
Mves	-4.66089
Bins	-4.66047
Lchi	-4.66037
Psim	-4.65942
Wpro	-4.6591
Psim	-4.65878
Psim	-4.65836
Drep	-4.65804
Wpro	-4.65773
Ddic	-4.65688
Lchi	-4.65646
Pnud	-4.65646
Bins	-4.65573
Wpro	-4.65531
Bins	-4.6552
Bins	-4.65489
Drep	-4.65468
Lfle	-4.65447
Wpro	-4.65426
Drep	-4.65415
Lchi	-4.65405
Wpro	-4.65352
Drep	-4.6531
Lchi	-4.65174
Wpro	-4.65132
Ncor	-4.65121
Lfle	-4.65069
Bins	-4.64923
Psim	-4.64912
Afok	-4.64776
Wpro	-4.64756
Bhk	-4.64735
Bins	-4.64693
Bins	-4.64662
Afor	-4.6462
Wpro	-4.64599
Bhk	-4.64516
Drep	-4.64443
Adc	-4.64329
Aspi	-4.64277
Bins	-4.64204
Afor	-4.64194
Wpro	-4.64194
Ojap	-4.64121
Afor	-4.6409
Bins	-4.64028
Psim	-4.63997
Drep	-4.63935
Wpro	-4.63893
Wpro	-4.63842
Bins	-4.63821
Psim	-4.6378
Aspi	-4.63759
Bins	-4.63707
Wpro	-4.63656
Lfle	-4.63614
Bhk	-4.63594
Drep	-4.63594
Bins	-4.63563
Wpro	-4.63553
Psim	-4.63542
Drep	-4.6347
Psim	-4.6346
Wpro	-4.63357
Lchi	-4.63172
Lchi	-4.63141
Bhk	-4.63121
Lfle	-4.6311
Wpro	-4.6311
Ddic	-4.63059
Ddic	-4.63059
Psim	-4.62987
Psim	-4.62905
Bhk	-4.62895
Wpro	-4.62895
Bins	-4.62885
Psim	-4.62823
Afor	-4.62793
Drep	-4.6267
Wpro	-4.6265
Drep	-4.62578
Bins	-4.62445
Ncor	-4.62395
Wpro	-4.62374
Wpro	-4.62293
Drep	-4.62272
Psim	-4.62221
Bins	-4.62201
Wpro	-4.6213
Wpro	-4.62069
Drep	-4.62039
Wpro	-4.61805
Drep	-4.61694
Bhk	-4.61674
Bins	-4.61573
Wpro	-4.61542
Wpro	-4.61451
Wpro	-4.6132
Wpro	-4.6131
Wpro	-4.613
Ojap	-4.6129
Wpro	-4.6126
Wpro	-4.6125
Psim	-4.6124
Psim	-4.61189
Lfle	-4.61169
Afor	-4.61119
Lfle	-4.61089
Ncor	-4.61048
Bins	-4.61038
Bins	-4.60988
Adc	-4.60898
Wpro	-4.60848
Afok	-4.60777
Drep	-4.60737
Ncor	-4.60597
Ncor	-4.60577
Afok	-4.60537
Wpro	-4.60497
Adc	-4.60457
Wpro	-4.60457
Wpro	-4.60367
Aspi	-4.60337
Bins	-4.60277
Psim	-4.60138
Wpro	-4.60128
Wpro	-4.60068
Wpro	-4.60048
Bins	-4.60008
Bins	-4.59889
Wpro	-4.59839
Lfle	-4.5978
Ncor	-4.5978
Psim	-4.59681
Afor	-4.59601
Afor	-4.59403
Ojap	-4.59383
Afor	-4.59344
Drep	-4.59196
Lchi	-4.59146
Psim	-4.59127
Bhk	-4.59028
Bins	-4.58969
Psim	-4.58949
Wpro	-4.5894
Psim	-4.5893
Bhk	-4.589
Psim	-4.58812
Wpro	-4.58802
Lchi	-4.58743
Lchi	-4.58723
Lchi	-4.58694
Ddic	-4.58556
Psim	-4.58556
Ddic	-4.58547
Afor	-4.58488
Lchi	-4.5836
Ncor	-4.58204
Wpro	-4.58184
Bins	-4.58038
Ddic	-4.57999
Bins	-4.57979
Lfle	-4.5796
Bins	-4.5794
Ojap	-4.57921
Wpro	-4.57911
Afor	-4.57872
Bins	-4.57756
Wpro	-4.57756
Adc	-4.57736
Drep	-4.57726
Wpro	-4.57726
Pnud	-4.57707
Wpro	-4.57551
Bins	-4.57483
Psim	-4.57435
Ddic	-4.57183
Wpro	-4.57174
Aspi	-4.57125
Bins	-4.57067
Bins	-4.57058
Ncor	-4.56778
Wpro	-4.5673
Wpro	-4.5673
Bins	-4.56643
Afor	-4.5648
Bhk	-4.56412
Bins	-4.56307
Bins	-4.56048
Bins	-4.5601
Psim	-4.56001
Bhk	-4.55981
Bins	-4.55638
Bhk	-4.55552
Ncor	-4.55505
Drep	-4.55476
Lchi	-4.55419
Ncor	-4.5541
Mves	-4.554
Bins	-4.55391
Drep	-4.55334
Ddic	-4.55296
Bins	-4.55239
Lchi	-4.55153
Psim	-4.55153
Psim	-4.55021
Aspi	-4.55011
Wpro	-4.55011
Ncor	-4.55002
Bins	-4.54917
Bins	-4.54907
Ddic	-4.5487
Drep	-4.54822
Bins	-4.54785
Bins	-4.54766
Lchi	-4.54747
[truncated: 14,080 more rows]

[truncated: 3 more sheets: Supplementary Fig. 8 Lowcopy_dS, Supplementary Fig. 8 Single_dN , Supplementary Fig. 8 Single_dS]
